# Supplementary material for: Execution of Diagnostic Testing Has a Stronger Effect on Emergency Department Crowding than Other Common Factors: A Cross-Sectional Study
Source: PLoS One. 2014 Oct 13;9(10):e108447. doi: 10.1371/journal.pone.0108447 (PMC4195592; doi:10.1371/journal.pone.0108447)
Supplement: Appendix S1 — database. (XLSX) [file pone.0108447.s001.xlsx]

## Sheet: Admitted patients
	Input factors			Throuput factors						Output factors		Other factors			Outcome
Patient ID	Mode of arrival	Patient volume (n/h)	Number of ambulance arrivals (n/h)	Radiography	Computed tomography	Magnetic resonance imaging	Ultrasonography	Laboratory blood tests	Electrocardiogram	Bed occupancy (%)	ED boarding	Patient age	Arrival	Percentage of admission (%)	Length of ED stay (min)
1	Walk-in	2	0	1	1	0	0	1	1	77.1849	0	42	0:00-07:59	21.7391	121
2	Ambulance	2	1	1	0	0	1	1	1	77.1849	0	67	0:00-07:59	21.7391	61
3	Ambulance	1	1	1	1	1	1	1	1	77.1849	0	73	08:00-15:59	21.7391	518
4	Ambulance	1	1	1	1	1	0	1	1	77.1849	0	76	08:00-15:59	21.7391	297
5	Ambulance	2	1	1	1	0	0	1	1	77.1849	0	95	08:00-15:59	21.7391	278
6	Walk-in	1	0	1	0	0	1	1	1	77.1849	0	55	08:00-15:59	21.7391	27
7	Walk-in	3	0	1	0	0	0	1	0	77.1849	0	2	16:00-23:59	21.7391	122
8	Ambulance	3	1	1	0	0	0	1	1	77.1849	0	71	16:00-23:59	21.7391	82
9	Walk-in	4	0	1	0	0	0	1	1	77.1849	0	73	16:00-23:59	21.7391	163
10	Walk-in	5	1	0	0	0	0	1	0	77.1849	0	53	16:00-23:59	21.7391	12
11	Walk-in	3	0	1	1	0	0	1	1	78.4729	0	67	0:00-07:59	23.4043	421
12	Ambulance	1	1	1	1	0	0	1	1	78.4729	0	50	0:00-07:59	23.4043	297
13	Ambulance	2	1	1	0	0	0	1	1	78.4729	0	84	08:00-15:59	23.4043	131
14	Walk-in	2	0	1	0	0	1	1	1	78.4729	0	73	08:00-15:59	23.4043	73
15	Walk-in	2	0	1	0	0	0	1	1	78.4729	0	65	08:00-15:59	23.4043	144
16	Walk-in	1	0	1	0	0	0	1	0	78.4729	0	2	08:00-15:59	23.4043	87
17	Ambulance	4	1	1	0	0	1	1	1	78.4729	0	26	16:00-23:59	23.4043	87
18	Walk-in	6	0	0	0	0	0	1	0	78.4729	0	0	16:00-23:59	23.4043	183
19	Walk-in	4	0	1	1	0	0	1	1	78.4729	1	68	16:00-23:59	23.4043	198
20	Walk-in	2	0	1	1	0	0	1	1	78.4729	1	79	16:00-23:59	23.4043	97
21	Walk-in	4	0	1	1	0	0	1	1	78.4729	0	87	16:00-23:59	23.4043	185
22	Walk-in	4	0	1	1	0	0	1	1	79.3928	0	47	0:00-07:59	10.6383	79
23	Ambulance	2	1	1	0	1	0	1	0	79.3928	0	71	08:00-15:59	10.6383	161
24	Walk-in	5	1	0	1	0	0	1	0	79.3928	0	2	16:00-23:59	10.6383	139
25	Ambulance	5	1	1	1	0	0	1	1	79.3928	0	74	16:00-23:59	10.6383	45
26	Walk-in	8	0	1	0	0	1	1	1	79.3928	0	93	16:00-23:59	10.6383	127
27	Ambulance	1	1	1	1	0	0	1	1	78.5649	0	65	0:00-07:59	11.5385	328
28	Ambulance	2	1	1	0	0	1	1	1	78.5649	1	67	0:00-07:59	11.5385	181
29	Ambulance	1	1	1	0	0	1	1	1	78.5649	0	73	08:00-15:59	11.5385	187
30	Ambulance	4	1	1	0	0	1	1	1	78.5649	0	79	16:00-23:59	11.5385	44
31	Walk-in	7	0	1	1	0	0	1	1	78.5649	0	20	16:00-23:59	11.5385	105
32	Walk-in	3	0	1	1	0	1	1	1	78.5649	0	41	16:00-23:59	11.5385	314
33	Ambulance	2	0	1	1	0	1	1	1	76.2649	0	48	0:00-07:59	9.30233	80
34	Ambulance	1	1	1	0	0	0	1	1	76.2649	0	93	0:00-07:59	9.30233	102
35	Walk-in	2	0	1	1	0	0	1	0	76.2649	0	89	08:00-15:59	9.30233	56
36	Walk-in	4	0	1	0	0	0	1	1	76.2649	0	57	16:00-23:59	9.30233	124
37	Ambulance	2	1	1	1	0	1	1	1	73.781	0	82	0:00-07:59	20.2899	108
38	Walk-in	8	1	1	0	0	0	1	1	73.781	0	85	08:00-15:59	20.2899	241
39	Ambulance	8	1	1	1	0	0	1	1	73.781	0	78	08:00-15:59	20.2899	103
40	Walk-in	4	0	0	0	0	0	1	0	73.781	0	79	08:00-15:59	20.2899	40
41	Ambulance	4	2	1	1	0	0	1	1	73.781	1	21	08:00-15:59	20.2899	223
42	Ambulance	4	1	1	0	0	0	1	1	73.781	0	79	08:00-15:59	20.2899	129
43	Walk-in	4	1	1	1	0	1	1	1	73.781	0	75	08:00-15:59	20.2899	212
44	Walk-in	4	1	1	0	0	0	1	1	73.781	0	64	08:00-15:59	20.2899	201
45	Ambulance	7	1	1	0	0	1	1	1	73.781	1	65	16:00-23:59	20.2899	107
46	Walk-in	5	1	1	1	0	0	1	1	73.781	0	68	16:00-23:59	20.2899	210
47	Walk-in	5	1	1	1	0	1	1	0	73.781	0	75	16:00-23:59	20.2899	445
48	Ambulance	5	1	1	1	0	0	1	1	73.781	0	85	16:00-23:59	20.2899	80
49	Walk-in	7	1	1	1	1	0	1	1	73.781	0	40	16:00-23:59	20.2899	133
50	Ambulance	6	1	1	0	0	1	1	1	73.781	0	83	16:00-23:59	20.2899	769
51	Walk-in	1	0	1	1	0	1	1	1	72.5851	2	81	0:00-07:59	8.25688	234
52	Ambulance	5	1	1	1	0	0	1	1	72.5851	1	89	08:00-15:59	8.25688	48
53	Ambulance	6	1	1	1	1	1	1	1	72.5851	0	59	08:00-15:59	8.25688	443
54	Ambulance	9	2	1	1	1	0	1	1	72.5851	0	92	08:00-15:59	8.25688	225
55	Walk-in	9	2	1	0	0	0	1	1	72.5851	0	81	08:00-15:59	8.25688	189
56	Ambulance	9	2	1	1	0	0	1	0	72.5851	0	8	08:00-15:59	8.25688	138
57	Walk-in	5	0	1	1	0	0	1	1	72.5851	0	39	16:00-23:59	8.25688	293
58	Ambulance	10	2	1	1	0	1	1	1	72.5851	1	54	16:00-23:59	8.25688	188
59	Walk-in	11	0	1	1	0	1	1	1	72.5851	1	17	16:00-23:59	8.25688	196
60	Ambulance	2	1	1	1	0	1	1	1	76.4489	0	84	0:00-07:59	18	32
61	Ambulance	1	1	1	0	0	0	1	1	76.4489	0	62	0:00-07:59	18	77
62	Ambulance	3	1	1	0	0	0	1	1	76.4489	0	60	08:00-15:59	18	85
63	Walk-in	3	1	1	1	0	0	1	1	76.4489	0	69	08:00-15:59	18	33
64	Ambulance	4	1	1	1	0	1	1	1	76.4489	0	91	08:00-15:59	18	152
65	Ambulance	2	1	1	1	0	1	1	1	76.4489	0	66	16:00-23:59	18	102
66	Ambulance	5	3	1	1	1	0	1	1	76.4489	0	66	16:00-23:59	18	275
67	Ambulance	5	2	1	1	0	0	1	1	76.4489	0	26	16:00-23:59	18	229
68	Ambulance	5	2	1	1	0	1	1	0	76.4489	0	46	16:00-23:59	18	262
69	Ambulance	2	1	1	1	0	1	1	1	77.4609	0	76	0:00-07:59	19.6429	98
70	Ambulance	2	1	1	1	0	1	1	1	77.4609	0	76	08:00-15:59	19.6429	221
71	Walk-in	1	0	1	0	0	0	1	1	77.4609	0	80	08:00-15:59	19.6429	45
72	Ambulance	2	1	1	0	0	0	1	1	77.4609	0	75	08:00-15:59	19.6429	186
73	Ambulance	3	1	1	1	0	1	1	1	77.4609	0	61	08:00-15:59	19.6429	93
74	Walk-in	4	0	1	1	0	1	1	1	77.4609	0	24	16:00-23:59	19.6429	225
75	Walk-in	4	0	0	0	0	0	1	0	77.4609	0	37	16:00-23:59	19.6429	64
76	Ambulance	1	1	1	1	1	0	1	1	77.4609	0	83	16:00-23:59	19.6429	333
77	Walk-in	4	2	1	1	1	0	1	1	77.4609	0	74	16:00-23:59	19.6429	249
78	Ambulance	4	2	1	0	0	0	1	1	77.4609	0	85	16:00-23:59	19.6429	148
79	Walk-in	9	0	1	1	0	1	1	1	77.4609	0	74	16:00-23:59	19.6429	257
80	Ambulance	1	0	1	1	0	1	1	1	77.7369	0	86	08:00-15:59	12.1622	212
81	Walk-in	2	0	1	1	0	1	1	1	77.7369	0	80	08:00-15:59	12.1622	154
82	Walk-in	2	0	0	0	0	0	1	0	77.7369	0	1	08:00-15:59	12.1622	54
83	Ambulance	10	2	1	1	0	1	1	1	77.7369	0	83	16:00-23:59	12.1622	88
84	Walk-in	10	2	0	0	0	0	1	0	77.7369	0	3	16:00-23:59	12.1622	171
85	Ambulance	10	2	1	1	0	0	1	1	77.7369	0	60	16:00-23:59	12.1622	67
86	Ambulance	10	2	0	0	0	0	1	0	77.7369	0	2	16:00-23:59	12.1622	71
87	Walk-in	10	1	0	0	0	0	1	0	77.7369	0	23	16:00-23:59	12.1622	74
88	Ambulance	10	1	1	1	1	0	1	1	77.7369	0	82	16:00-23:59	12.1622	257
89	Walk-in	3	0	1	0	0	1	1	1	76.8169	0	61	0:00-07:59	6.47482	104
90	Walk-in	2	0	0	0	0	0	1	0	76.8169	0	1	0:00-07:59	6.47482	430
91	Walk-in	2	0	1	1	0	1	1	1	76.8169	0	34	0:00-07:59	6.47482	406
92	Ambulance	7	1	1	1	0	0	1	0	76.8169	2	3	08:00-15:59	6.47482	289
93	Ambulance	4	1	1	1	1	0	1	1	76.8169	2	89	08:00-15:59	6.47482	143
94	Ambulance	5	1	1	0	0	0	1	1	76.8169	1	73	08:00-15:59	6.47482	99
95	Ambulance	8	1	1	1	0	1	1	1	76.8169	0	81	16:00-23:59	6.47482	153
96	Walk-in	7	2	0	0	0	0	1	0	76.8169	0	38	16:00-23:59	6.47482	157
97	Ambulance	7	2	1	1	0	0	1	1	76.8169	0	83	16:00-23:59	6.47482	79
98	Walk-in	1	0	1	1	0	1	1	1	76.7249	0	14	16:00-23:59	15.873	146
99	Ambulance	1	1	1	0	1	1	1	1	76.7249	0	74	08:00-15:59	15.873	311
100	Ambulance	3	1	1	0	1	0	1	0	76.7249	0	74	08:00-15:59	15.873	287
101	Walk-in	1	0	1	0	0	0	1	1	76.7249	0	45	08:00-15:59	15.873	48
102	Walk-in	3	0	1	0	0	1	1	1	76.7249	0	77	08:00-15:59	15.873	93
103	Walk-in	3	0	1	1	0	1	1	1	76.7249	0	65	08:00-15:59	15.873	276
104	Walk-in	2	0	1	1	0	1	1	1	76.7249	0	79	08:00-15:59	15.873	211
105	Walk-in	2	0	1	1	0	0	1	1	76.7249	0	67	16:00-23:59	15.873	136
106	Walk-in	4	0	1	1	0	0	1	1	76.7249	0	58	16:00-23:59	15.873	213
107	Walk-in	6	1	1	1	0	0	1	1	76.7249	0	16	16:00-23:59	15.873	146
108	Walk-in	2	0	1	1	0	0	1	1	75.069	0	50	0:00-07:59	14.2857	102
109	Ambulance	1	1	1	1	0	0	1	1	75.069	0	67	0:00-07:59	14.2857	429
110	Ambulance	1	1	1	1	1	0	1	1	75.069	0	62	0:00-07:59	14.2857	181
111	Ambulance	5	0	1	1	0	0	1	1	75.069	0	74	08:00-15:59	14.2857	127
112	Walk-in	7	1	1	0	0	0	1	1	75.069	0	58	08:00-15:59	14.2857	156
113	Walk-in	5	1	1	1	0	1	1	0	75.069	1	81	08:00-15:59	14.2857	215
114	Ambulance	5	1	1	0	0	0	1	0	75.069	1	0	08:00-15:59	14.2857	40
115	Walk-in	5	1	1	1	0	0	1	1	75.069	1	37	08:00-15:59	14.2857	182
116	Walk-in	8	0	1	1	0	1	1	1	75.069	0	80	08:00-15:59	14.2857	237
117	Walk-in	5	0	1	1	1	0	1	1	75.069	0	77	16:00-23:59	14.2857	206
118	Walk-in	5	0	0	1	0	1	1	1	75.069	0	49	16:00-23:59	14.2857	333
119	Walk-in	4	0	1	1	0	0	1	1	75.069	0	37	16:00-23:59	14.2857	173
120	Ambulance	4	1	1	1	0	0	1	1	75.069	0	76	16:00-23:59	14.2857	91
121	Walk-in	4	0	1	1	0	1	1	1	74.149	0	57	0:00-07:59	8.51064	467
122	Walk-in	4	0	0	0	0	1	1	0	74.149	0	34	0:00-07:59	8.51064	98
123	Walk-in	14	1	1	1	0	1	1	1	74.149	0	67	08:00-15:59	8.51064	223
124	Ambulance	14	1	1	0	0	0	1	0	74.149	0	58	08:00-15:59	8.51064	46
125	Ambulance	6	1	1	1	0	0	1	1	74.149	0	92	08:00-15:59	8.51064	133
126	Walk-in	5	0	1	0	0	0	1	0	74.149	0	9	08:00-15:59	8.51064	175
127	Walk-in	5	0	1	1	0	1	1	1	74.149	0	81	08:00-15:59	8.51064	253
128	Walk-in	6	1	1	1	0	0	1	1	74.149	0	75	16:00-23:59	8.51064	209
129	Ambulance	10	1	1	1	0	0	1	0	74.149	0	1	16:00-23:59	8.51064	149
130	Walk-in	10	1	0	1	0	0	1	0	74.149	0	64	16:00-23:59	8.51064	244
131	Walk-in	10	0	1	0	0	0	1	0	74.149	2	1	16:00-23:59	8.51064	144
132	Walk-in	5	0	1	1	1	0	1	1	74.149	0	60	16:00-23:59	8.51064	103
133	Ambulance	2	1	1	1	0	0	1	1	76.4489	0	81	08:00-15:59	10.7143	315
134	Walk-in	2	1	1	0	0	0	1	1	76.4489	0	85	08:00-15:59	10.7143	66
135	Ambulance	5	3	1	0	0	0	1	1	76.4489	0	76	08:00-15:59	10.7143	55
136	Ambulance	2	1	1	1	0	0	1	1	76.4489	0	93	08:00-15:59	10.7143	395
137	Walk-in	2	1	1	1	0	0	1	0	76.4489	0	3	08:00-15:59	10.7143	210
138	Walk-in	3	0	1	1	0	1	1	1	76.4489	0	66	08:00-15:59	10.7143	258
139	Ambulance	3	1	1	0	0	0	1	1	76.4489	0	76	08:00-15:59	18	124
140	Walk-in	3	1	1	0	0	1	1	1	76.4489	0	47	08:00-15:59	18	110
141	Walk-in	4	1	1	1	0	1	1	0	76.4489	0	69	08:00-15:59	18	192
142	Ambulance	4	1	1	1	1	0	1	1	76.4489	0	66	08:00-15:59	18	73
143	Ambulance	4	1	1	1	0	1	1	1	76.4489	0	89	08:00-15:59	18	170
144	Ambulance	3	1	1	0	0	0	1	1	76.4489	0	70	08:00-15:59	18	73
145	Walk-in	3	1	0	0	0	1	1	0	76.4489	0	32	08:00-15:59	18	111
146	Walk-in	1	0	1	1	0	0	1	1	76.4489	0	93	16:00-23:59	18	231
147	Ambulance	7	1	1	1	0	1	1	1	76.4489	0	57	16:00-23:59	18	66
148	Ambulance	2	1	1	1	0	1	1	1	79.2088	0	95	0:00-07:59	28.3019	108
149	Ambulance	2	1	1	1	0	0	1	1	79.2088	0	77	0:00-07:59	28.3019	227
150	Ambulance	1	0	1	1	0	1	1	1	79.2088	0	71	08:00-15:59	28.3019	380
151	Ambulance	1	0	1	1	0	1	1	1	79.2088	0	70	08:00-15:59	28.3019	367
152	Walk-in	3	1	1	0	0	0	1	0	79.2088	3	0	08:00-15:59	28.3019	98
153	Ambulance	3	1	1	1	0	1	1	1	79.2088	3	62	08:00-15:59	28.3019	173
154	Walk-in	3	1	1	0	0	0	1	0	79.2088	0	4	08:00-15:59	28.3019	237
155	Ambulance	3	1	1	1	0	0	1	1	79.2088	0	62	08:00-15:59	28.3019	65
156	Walk-in	3	1	1	0	0	0	1	1	79.2088	0	70	08:00-15:59	28.3019	157
157	Ambulance	2	1	1	0	0	1	1	1	79.2088	0	90	08:00-15:59	28.3019	80
158	Walk-in	2	1	1	0	0	0	1	0	79.2088	0	0	16:00-23:59	28.3019	235
159	Walk-in	7	1	1	1	0	0	1	1	79.2088	1	47	16:00-23:59	28.3019	235
160	Ambulance	8	1	1	1	0	1	1	1	79.2088	1	47	16:00-23:59	28.3019	165
161	Ambulance	4	1	1	1	0	0	1	0	79.2088	0	73	16:00-23:59	28.3019	130
162	Walk-in	3	0	1	0	0	1	1	1	79.2088	0	35	16:00-23:59	28.3019	107
163	Ambulance	2	1	1	0	0	0	1	1	79.1168	0	28	0:00-07:59	20.3125	103
164	Ambulance	1	0	1	1	0	0	1	1	79.1168	0	79	0:00-07:59	20.3125	148
165	Walk-in	2	0	1	0	0	0	1	1	79.1168	0	40	0:00-07:59	20.3125	423
166	Ambulance	2	1	1	1	0	1	1	1	79.1168	1	86	08:00-15:59	20.3125	205
167	Walk-in	2	1	1	0	0	0	1	0	79.1168	0	68	08:00-15:59	20.3125	90
168	Walk-in	2	0	1	1	0	0	1	0	79.1168	1	7	08:00-15:59	20.3125	172
169	Walk-in	2	0	1	0	0	0	1	1	79.1168	1	85	08:00-15:59	20.3125	175
170	Walk-in	4	1	1	1	0	1	1	1	79.1168	1	77	16:00-23:59	20.3125	163
171	Ambulance	4	1	1	1	1	0	1	1	79.1168	1	75	16:00-23:59	20.3125	240
172	Walk-in	4	1	1	1	0	1	1	1	79.1168	1	85	08:00-15:59	20.3125	207
173	Walk-in	8	3	0	0	0	0	1	0	79.1168	0	6	16:00-23:59	20.3125	172
174	Ambulance	8	3	1	1	0	0	1	0	79.1168	0	66	16:00-23:59	20.3125	100
175	Walk-in	1	0	1	1	1	1	1	1	79.1168	0	69	16:00-23:59	20.3125	103
176	Ambulance	2	1	1	1	0	0	1	1	78.1969	0	68	0:00-07:59	6.38298	237
177	Walk-in	2	1	1	1	0	1	1	1	78.1969	1	75	08:00-15:59	6.38298	195
178	Ambulance	4	0	1	0	0	1	1	1	78.1969	0	76	16:00-23:59	6.38298	68
179	Ambulance	3	1	1	1	0	0	1	1	76.173	0	21	0:00-07:59	14.5833	554
180	Walk-in	4	0	1	0	0	0	1	0	76.173	1	7	0:00-07:59	14.5833	158
181	Walk-in	7	0	1	1	0	0	1	0	76.173	0	61	08:00-15:59	14.5833	41
182	Walk-in	7	0	1	0	1	0	1	1	76.173	0	89	08:00-15:59	14.5833	337
183	Walk-in	7	0	1	1	0	0	1	1	76.173	0	77	08:00-15:59	14.5833	120
184	Walk-in	6	2	1	1	0	1	1	1	76.173	0	79	08:00-15:59	14.5833	295
185	Ambulance	6	2	1	1	0	0	1	1	76.173	0	96	08:00-15:59	14.5833	225
186	Ambulance	6	2	1	0	0	0	1	1	76.173	0	84	08:00-15:59	14.5833	219
187	Ambulance	4	1	1	0	0	1	1	1	76.173	0	61	08:00-15:59	14.5833	69
188	Walk-in	3	0	1	1	0	1	1	1	76.173	0	78	08:00-15:59	14.5833	338
189	Walk-in	5	0	1	0	0	0	1	1	76.173	2	85	16:00-23:59	14.5833	202
190	Walk-in	5	0	1	1	0	1	1	0	76.173	2	14	16:00-23:59	14.5833	146
191	Walk-in	7	0	1	1	1	0	1	1	76.173	2	76	16:00-23:59	14.5833	257
192	Walk-in	9	0	1	1	0	0	1	1	76.173	0	93	16:00-23:59	14.5833	223
193	Walk-in	5	0	1	0	0	0	1	1	74.977	0	29	08:00-15:59	11.4286	105
194	Walk-in	3	0	1	1	0	0	1	1	74.977	0	60	08:00-15:59	11.4286	177
195	Walk-in	8	2	1	1	0	0	1	1	74.977	0	92	08:00-15:59	11.4286	153
196	Walk-in	8	2	1	0	0	0	1	1	74.977	0	68	08:00-15:59	11.4286	232
197	Walk-in	3	0	1	0	0	0	1	1	74.977	0	53	08:00-15:59	11.4286	214
198	Ambulance	12	1	1	0	0	1	1	1	74.977	0	70	16:00-23:59	11.4286	1136
199	Ambulance	9	1	1	0	0	1	1	1	74.977	0	76	16:00-23:59	11.4286	100
200	Walk-in	9	1	1	1	0	0	1	1	74.977	0	77	16:00-23:59	11.4286	239
201	Walk-in	9	1	1	0	0	0	1	1	74.977	0	34	16:00-23:59	11.4286	144
202	Ambulance	9	1	1	1	0	1	1	1	74.977	0	90	16:00-23:59	11.4286	266
203	Walk-in	14	1	1	0	0	0	1	0	74.977	0	2	16:00-23:59	11.4286	145
204	Walk-in	3	0	1	1	0	1	1	0	74.977	0	17	16:00-23:59	11.4286	780
205	Walk-in	5	0	1	0	0	1	1	1	78.4729	0	69	0:00-07:59	18.9655	91
206	Ambulance	2	1	1	0	0	1	1	1	78.4729	0	64	0:00-07:59	18.9655	284
207	Ambulance	2	1	1	1	0	0	1	1	78.4729	0	57	08:00-15:59	18.9655	297
208	Ambulance	2	1	1	1	1	0	1	1	78.4729	0	62	0:00-07:59	18.9655	132
209	Ambulance	2	1	0	0	0	0	1	1	78.4729	1	92	08:00-15:59	18.9655	158
210	Walk-in	2	1	1	1	0	1	1	0	78.4729	1	67	08:00-15:59	18.9655	290
211	Walk-in	1	0	0	1	0	0	1	0	78.4729	0	1	08:00-15:59	18.9655	115
212	Ambulance	2	1	1	1	0	1	1	1	78.4729	0	64	08:00-15:59	18.9655	74
213	Ambulance	3	1	1	0	0	1	1	1	78.4729	0	84	16:00-23:59	18.9655	175
214	Walk-in	3	1	0	0	0	0	1	0	78.4729	0	82	16:00-23:59	18.9655	34
215	Walk-in	4	1	1	1	0	1	1	1	78.4729	0	62	16:00-23:59	18.9655	133
216	Walk-in	5	0	1	1	0	1	1	1	78.1049	0	82	16:00-23:59	16.6667	148
217	Walk-in	1	0	1	1	0	1	1	1	78.1049	0	93	08:00-15:59	16.6667	279
218	Walk-in	2	0	1	1	0	1	1	1	78.1049	1	15	08:00-15:59	16.6667	169
219	Walk-in	2	0	0	0	0	0	1	0	78.1049	0	2	16:00-23:59	16.6667	135
220	Walk-in	2	0	1	1	0	1	1	1	78.1049	0	38	16:00-23:59	16.6667	135
221	Ambulance	6	2	1	0	0	0	1	1	78.1049	0	80	16:00-23:59	16.6667	78
222	Walk-in	6	2	1	1	0	1	1	1	78.1049	0	39	16:00-23:59	16.6667	224
223	Ambulance	6	2	1	1	0	1	1	0	78.1049	0	61	16:00-23:59	16.6667	92
224	Ambulance	6	1	1	0	0	0	1	1	78.1049	0	61	16:00-23:59	16.6667	185
225	Walk-in	3	0	1	0	0	0	1	0	79.0248	1	5	16:00-23:59	14.5833	125
226	Ambulance	2	1	1	0	0	1	1	1	79.0248	1	77	0:00-07:59	14.5833	97
227	Walk-in	2	1	1	0	0	0	1	1	79.0248	0	78	08:00-15:59	14.5833	71
228	Ambulance	2	1	1	1	0	1	1	1	79.0248	0	53	08:00-15:59	14.5833	95
229	Walk-in	6	0	1	1	0	0	1	0	79.0248	0	65	16:00-23:59	14.5833	150
230	Walk-in	3	0	1	0	0	0	1	0	79.0248	0	1	16:00-23:59	14.5833	140
231	Ambulance	3	1	1	1	0	1	1	1	79.0248	0	83	16:00-23:59	14.5833	176
232	Ambulance	2	1	1	1	0	1	1	1	79.2088	0	82	0:00-07:59	20.339	255
233	Ambulance	1	1	1	1	0	1	1	1	79.2088	0	81	0:00-07:59	20.339	155
234	Walk-in	1	0	1	0	0	0	1	1	79.2088	0	76	08:00-15:59	20.339	79
235	Ambulance	2	1	1	0	0	1	1	1	79.2088	0	81	08:00-15:59	20.339	80
236	Ambulance	5	2	1	0	1	1	1	0	79.2088	0	25	08:00-15:59	20.339	159
237	Walk-in	5	2	1	1	1	0	1	0	79.2088	0	95	08:00-15:59	20.339	293
238	Ambulance	5	2	1	1	1	0	1	1	79.2088	0	74	08:00-15:59	20.339	331
239	Ambulance	3	1	1	1	0	1	1	0	79.2088	0	46	16:00-23:59	20.339	270
240	Walk-in	3	1	1	0	0	0	1	1	79.2088	0	62	08:00-15:59	20.339	182
241	Ambulance	6	2	1	1	0	1	1	1	79.2088	0	47	16:00-23:59	20.339	175
242	Walk-in	3	0	1	1	0	1	1	1	79.2088	1	32	16:00-23:59	20.339	258
243	Walk-in	3	0	1	1	1	1	1	1	79.2088	0	75	16:00-23:59	20.339	249
244	Ambulance	1	1	1	1	0	0	1	1	77.1849	0	60	08:00-15:59	16.4179	105
245	Walk-in	4	0	1	1	1	0	1	1	77.1849	0	70	08:00-15:59	16.4179	256
246	Ambulance	5	1	1	1	0	0	1	1	77.1849	0	93	08:00-15:59	16.4179	266
247	Walk-in	5	1	1	1	1	0	1	1	77.1849	0	88	08:00-15:59	16.4179	243
248	Walk-in	5	1	1	1	1	0	1	1	77.1849	0	72	08:00-15:59	16.4179	379
249	Walk-in	2	0	1	0	0	0	1	1	77.1849	0	82	08:00-15:59	16.4179	48
250	Walk-in	5	0	1	1	0	0	1	1	77.1849	0	78	16:00-23:59	16.4179	223
251	Walk-in	5	0	1	1	0	0	1	1	77.1849	0	69	08:00-15:59	16.4179	102
252	Ambulance	10	1	1	1	1	0	1	1	77.1849	0	76	16:00-23:59	16.4179	237
253	Walk-in	6	0	1	0	0	0	1	0	77.1849	0	9	16:00-23:59	16.4179	184
254	Walk-in	6	0	1	1	0	1	1	1	77.1849	0	70	16:00-23:59	16.4179	198
255	Ambulance	2	1	1	0	0	1	1	1	74.701	0	74	0:00-07:59	13.4146	100
256	Walk-in	2	0	1	1	0	1	1	1	74.701	0	37	0:00-07:59	13.4146	135
257	Walk-in	7	0	1	1	0	0	1	1	74.701	0	81	08:00-15:59	13.4146	300
258	Walk-in	7	0	1	1	0	1	1	1	74.701	0	53	08:00-15:59	13.4146	350
259	Walk-in	5	0	1	1	0	1	1	1	74.701	0	72	08:00-15:59	13.4146	272
260	Walk-in	3	1	0	1	0	0	1	1	74.701	1	62	08:00-15:59	13.4146	226
261	Walk-in	3	1	1	1	0	1	1	1	74.701	0	79	08:00-15:59	13.4146	125
262	Walk-in	7	0	1	0	0	0	1	1	74.701	0	81	16:00-23:59	13.4146	195
263	Walk-in	9	0	1	0	0	1	1	1	74.701	0	74	16:00-23:59	13.4146	184
264	Walk-in	9	0	0	0	0	1	1	0	74.701	0	56	16:00-23:59	13.4146	188
265	Walk-in	5	0	1	1	0	0	1	1	74.701	0	61	16:00-23:59	13.4146	144
266	Ambulance	5	1	1	0	0	0	1	1	72.9531	0	88	0:00-07:59	7.61905	116
267	Ambulance	2	1	1	1	0	1	1	1	72.9531	0	58	0:00-07:59	7.61905	94
268	Walk-in	3	1	1	1	1	0	1	1	72.9531	0	77	0:00-07:59	7.61905	493
269	Walk-in	1	0	1	0	0	1	1	1	72.9531	0	45	0:00-07:59	7.61905	65
270	Walk-in	4	0	1	0	0	0	1	0	72.9531	0	0	08:00-15:59	7.61905	77
271	Ambulance	4	1	1	1	0	0	1	0	72.9531	0	81	08:00-15:59	7.61905	86
272	Walk-in	3	0	0	0	0	0	1	0	72.9531	0	72	16:00-23:59	7.61905	54
273	Walk-in	4	0	1	1	0	1	1	1	72.9531	0	44	16:00-23:59	7.61905	165
274	Walk-in	1	0	1	0	0	1	1	1	75.713	0	81	0:00-07:59	17.0213	45
275	Ambulance	4	2	1	0	0	1	1	1	75.713	0	79	08:00-15:59	17.0213	53
276	Ambulance	4	2	1	1	0	0	1	1	75.713	0	32	08:00-15:59	17.0213	251
277	Walk-in	3	0	1	1	0	0	1	1	75.713	0	80	08:00-15:59	17.0213	130
278	Walk-in	6	1	1	0	0	0	1	1	75.713	0	5	08:00-15:59	17.0213	173
279	Ambulance	6	1	1	0	0	0	1	0	75.713	0	77	08:00-15:59	17.0213	46
280	Walk-in	6	1	1	0	0	1	1	1	75.713	0	68	08:00-15:59	17.0213	37
281	Walk-in	6	0	0	0	0	1	1	0	75.713	0	60	16:00-23:59	17.0213	76
282	Ambulance	1	1	1	1	0	1	1	1	75.621	0	85	0:00-07:59	15.6863	542
283	Walk-in	3	0	1	1	0	1	1	1	75.621	0	55	0:00-07:59	15.6863	412
284	Ambulance	5	3	1	1	0	1	1	1	75.621	0	84	08:00-15:59	15.6863	90
285	Ambulance	5	3	1	1	0	1	1	0	75.621	0	89	08:00-15:59	15.6863	194
286	Walk-in	2	1	1	1	0	1	1	1	75.621	0	69	08:00-15:59	15.6863	161
287	Ambulance	2	1	1	0	0	0	1	1	75.621	0	89	08:00-15:59	15.6863	70
288	Walk-in	2	1	1	1	0	0	1	1	75.621	0	41	16:00-23:59	15.6863	243
289	Walk-in	5	0	0	1	1	1	1	1	75.621	1	81	16:00-23:59	15.6863	183
290	Walk-in	2	0	1	0	0	1	1	0	76.7249	0	2	0:00-07:59	14.2857	141
291	Walk-in	3	0	1	0	0	0	1	0	76.7249	0	2	08:00-15:59	14.2857	74
292	Ambulance	2	1	1	0	0	0	1	1	76.7249	0	68	08:00-15:59	14.2857	61
293	Walk-in	4	0	1	1	0	1	1	1	76.7249	0	84	16:00-23:59	14.2857	166
294	Walk-in	4	0	1	1	1	1	1	0	76.7249	0	32	16:00-23:59	14.2857	274
295	Walk-in	3	0	1	1	0	1	1	1	76.7249	0	60	16:00-23:59	14.2857	197
296	Ambulance	1	0	1	1	0	0	1	1	77.7369	0	75	08:00-15:59	21.5686	345
297	Ambulance	1	0	1	0	0	1	1	0	77.7369	0	65	0:00-07:59	21.5686	66
298	Ambulance	2	1	0	0	0	1	1	1	77.7369	1	72	08:00-15:59	21.5686	163
299	Walk-in	2	1	1	0	0	1	1	1	77.7369	1	67	08:00-15:59	21.5686	94
300	Ambulance	3	2	1	1	0	0	1	1	77.7369	0	85	16:00-23:59	21.5686	256
301	Walk-in	3	2	0	1	0	0	1	0	77.7369	0	6	16:00-23:59	21.5686	106
302	Ambulance	3	2	1	1	0	1	1	1	77.7369	0	92	16:00-23:59	21.5686	231
303	Ambulance	7	1	1	1	0	1	1	1	77.7369	0	84	16:00-23:59	21.5686	196
304	Ambulance	5	1	1	1	0	1	1	0	77.7369	0	79	16:00-23:59	21.5686	351
305	Walk-in	3	0	1	1	0	1	1	1	77.7369	1	78	16:00-23:59	21.5686	190
306	Walk-in	3	0	0	1	0	1	1	1	77.7369	1	80	16:00-23:59	21.5686	189
307	Walk-in	2	0	1	1	0	1	1	1	76.6329	0	73	0:00-07:59	21.1538	338
308	Ambulance	2	1	1	1	0	1	1	0	76.6329	0	74	08:00-15:59	21.1538	135
309	Ambulance	3	1	1	0	0	1	1	1	76.6329	0	82	08:00-15:59	21.1538	75
310	Walk-in	3	1	1	0	0	1	1	1	76.6329	0	67	08:00-15:59	21.1538	118
311	Walk-in	3	0	1	1	0	0	1	1	76.6329	1	75	08:00-15:59	21.1538	206
312	Walk-in	3	0	1	1	0	1	1	1	76.6329	1	76	08:00-15:59	21.1538	135
313	ヘリコプター	3	0	1	0	0	0	1	1	76.6329	1	79	08:00-15:59	21.1538	63
314	Ambulance	3	1	1	0	0	1	1	1	76.6329	1	62	08:00-15:59	21.1538	97
315	Ambulance	4	2	1	0	0	1	1	1	76.6329	0	91	16:00-23:59	21.1538	166
316	Ambulance	4	2	1	0	0	0	1	1	76.6329	0	71	16:00-23:59	21.1538	187
317	Walk-in	8	0	1	0	1	0	1	1	76.6329	0	43	16:00-23:59	21.1538	301
318	Walk-in	3	0	1	1	0	0	1	0	74.149	0	82	08:00-15:59	16.6667	166
319	Walk-in	6	0	1	1	0	0	1	1	74.149	0	55	08:00-15:59	16.6667	113
320	Ambulance	5	1	1	0	0	1	1	1	74.149	0	62	08:00-15:59	16.6667	61
321	Walk-in	4	0	0	0	0	0	1	0	74.149	0	8	08:00-15:59	16.6667	161
322	Walk-in	4	0	1	1	1	0	1	1	74.149	0	78	16:00-23:59	16.6667	220
323	Walk-in	4	0	1	0	0	0	1	1	74.149	0	59	16:00-23:59	16.6667	110
324	Walk-in	4	0	1	0	0	1	1	1	74.149	0	56	08:00-15:59	16.6667	215
325	Ambulance	8	1	1	1	0	1	1	1	74.149	2	86	16:00-23:59	16.6667	172
326	Walk-in	8	1	1	1	0	1	1	1	74.149	0	47	16:00-23:59	16.6667	279
327	Walk-in	2	0	1	0	0	0	1	0	74.149	0	44	16:00-23:59	16.6667	214
328	Ambulance	2	0	1	1	0	1	1	1	74.149	0	38	16:00-23:59	16.6667	102
329	Ambulance	5	2	1	0	0	0	1	1	72.9531	1	36	0:00-07:59	13.0435	133
330	Walk-in	8	0	0	0	0	0	1	0	72.9531	0	58	08:00-15:59	13.0435	160
331	Walk-in	4	0	0	0	0	0	1	0	72.9531	0	61	08:00-15:59	13.0435	49
332	Walk-in	5	0	1	0	0	0	1	0	72.9531	0	1	08:00-15:59	13.0435	72
333	Ambulance	4	1	1	1	0	1	1	1	72.9531	0	54	08:00-15:59	13.0435	160
334	Walk-in	7	1	1	0	0	0	1	0	72.9531	0	9	16:00-23:59	13.0435	405
335	Ambulance	7	1	1	1	1	0	1	1	72.9531	0	77	08:00-15:59	13.0435	113
336	Walk-in	7	1	1	1	0	1	1	1	72.9531	0	69	16:00-23:59	13.0435	176
337	Ambulance	6	1	0	1	0	1	1	1	72.9531	0	48	16:00-23:59	13.0435	199
338	Ambulance	8	2	1	1	0	0	1	0	72.9531	0	47	16:00-23:59	13.0435	153
339	Walk-in	8	2	1	1	0	0	1	1	72.9531	0	58	16:00-23:59	13.0435	196
340	Walk-in	4	1	1	1	0	0	1	1	72.9531	0	77	16:00-23:59	13.0435	196
341	Ambulance	1	1	1	1	0	0	1	1	75.069	0	87	08:00-15:59	10.3448	87
342	Walk-in	4	2	1	0	0	0	1	1	75.069	1	67	08:00-15:59	10.3448	106
343	Ambulance	2	1	1	0	0	0	1	1	75.069	0	31	08:00-15:59	10.3448	117
344	Walk-in	2	0	0	1	0	0	1	0	75.069	0	4	16:00-23:59	10.3448	122
345	Ambulance	8	1	1	1	0	0	1	0	75.069	0	85	16:00-23:59	10.3448	98
346	Walk-in	5	0	1	0	0	0	1	1	75.069	0	92	16:00-23:59	10.3448	43
347	Ambulance	2	1	1	0	0	1	1	1	75.713	0	70	08:00-15:59	9.52381	205
348	Ambulance	2	1	1	0	0	1	1	0	75.713	1	1	08:00-15:59	9.52381	110
349	Ambulance	2	1	0	0	0	1	1	1	75.713	0	45	08:00-15:59	9.52381	129
350	Walk-in	3	0	1	1	0	1	1	1	75.713	0	76	08:00-15:59	9.52381	158
351	Walk-in	1	0	1	0	0	1	1	0	75.437	0	74	08:00-15:59	7.5	118
352	Walk-in	1	0	1	1	0	1	1	0	75.437	0	81	08:00-15:59	7.5	93
353	Walk-in	3	0	1	1	0	1	1	1	75.437	0	49	16:00-23:59	7.5	110
354	Ambulance	1	0	1	1	0	1	1	1	74.149	0	25	0:00-07:59	16.3934	162
355	Ambulance	1	1	1	1	0	1	1	0	74.149	0	90	08:00-15:59	16.3934	201
356	Walk-in	3	0	1	1	0	0	1	1	74.149	0	52	08:00-15:59	16.3934	110
357	Walk-in	8	1	1	0	0	0	1	0	74.149	0	2	08:00-15:59	16.3934	103
358	Ambulance	8	1	1	1	1	1	1	1	74.149	0	74	08:00-15:59	16.3934	271
359	Walk-in	8	1	1	1	0	1	1	1	74.149	0	61	08:00-15:59	16.3934	236
360	Ambulance	6	1	1	1	0	0	1	0	74.149	0	49	16:00-23:59	16.3934	125
361	Walk-in	5	2	1	1	1	1	1	1	74.149	0	84	16:00-23:59	16.3934	156
362	Ambulance	5	2	1	1	0	0	1	1	74.149	0	62	16:00-23:59	16.3934	229
363	Ambulance	5	2	1	0	0	1	1	1	74.149	0	78	16:00-23:59	16.3934	89
364	Ambulance	2	1	1	0	0	0	1	1	74.977	0	37	0:00-07:59	14.2857	265
365	Walk-in	3	1	1	1	1	0	1	1	74.977	0	79	08:00-15:59	14.2857	338
366	Ambulance	2	1	1	1	0	1	1	1	74.977	0	32	08:00-15:59	14.2857	223
367	Walk-in	5	1	1	0	0	0	1	0	74.977	0	75	16:00-23:59	14.2857	180
368	Walk-in	5	1	1	1	0	0	1	1	74.977	0	87	16:00-23:59	14.2857	139
369	Ambulance	8	2	0	0	0	0	1	1	74.977	1	20	16:00-23:59	14.2857	127
370	Walk-in	8	2	0	0	0	0	1	0	74.977	0	0	16:00-23:59	14.2857	128
371	Walk-in	8	0	1	1	0	1	1	1	74.977	0	60	16:00-23:59	14.2857	280
372	Ambulance	3	1	1	1	0	0	1	1	73.0451	0	56	0:00-07:59	12	84
373	Walk-in	1	0	0	1	0	0	1	0	73.0451	0	55	08:00-15:59	12	60
374	Walk-in	5	0	1	1	0	1	1	1	73.0451	0	37	08:00-15:59	12	182
375	Walk-in	5	0	1	1	1	1	1	1	73.0451	0	52	08:00-15:59	12	424
376	Walk-in	5	1	1	0	0	0	1	0	73.0451	0	57	16:00-23:59	12	149
377	Ambulance	8	1	1	0	0	0	1	0	73.0451	0	1	16:00-23:59	12	48
378	Ambulance	6	3	1	1	0	1	1	1	73.0451	0	87	16:00-23:59	12	79
379	Ambulance	6	3	1	1	1	0	1	0	73.0451	0	79	16:00-23:59	12	215
380	Ambulance	6	3	1	0	0	0	1	1	73.0451	0	63	16:00-23:59	12	94
381	Ambulance	11	1	1	0	0	0	1	0	73.0451	0	1	16:00-23:59	12	55
382	Walk-in	6	0	1	1	0	1	1	1	73.0451	0	7	16:00-23:59	12	227
383	Walk-in	8	0	0	0	0	0	1	0	73.0451	0	9	16:00-23:59	12	311
384	パトカー	3	0	0	0	0	0	1	0	74.057	0	56	16:00-23:59	16.3462	61
385	Walk-in	1	0	1	0	0	1	1	0	74.057	0	44	0:00-07:59	16.3462	347
386	Ambulance	1	1	1	0	0	1	1	1	74.057	0	75	0:00-07:59	16.3462	74
387	Walk-in	6	0	0	1	0	0	1	0	74.057	0	51	08:00-15:59	16.3462	115
388	Walk-in	6	0	1	1	0	0	1	1	74.057	0	53	08:00-15:59	16.3462	240
389	Walk-in	6	0	1	0	0	0	1	0	74.057	0	46	08:00-15:59	16.3462	92
390	ヘリコプター	7	0	1	1	0	1	1	1	74.057	0	26	08:00-15:59	16.3462	100
391	Walk-in	7	0	1	0	0	0	1	1	74.057	0	63	08:00-15:59	16.3462	41
392	Walk-in	5	0	1	0	0	0	1	0	74.057	0	3	08:00-15:59	16.3462	105
393	Walk-in	2	0	0	0	0	0	1	0	74.057	0	1	08:00-15:59	16.3462	157
394	Walk-in	7	2	1	1	0	0	1	1	74.057	0	74	16:00-23:59	16.3462	136
395	Ambulance	7	1	1	0	0	0	1	1	74.057	1	44	16:00-23:59	16.3462	140
396	Walk-in	11	1	1	1	0	0	1	1	74.057	0	51	16:00-23:59	16.3462	354
397	Ambulance	11	1	1	0	0	0	1	1	74.057	0	81	16:00-23:59	16.3462	169
398	Ambulance	11	1	1	1	0	1	1	1	74.057	0	84	16:00-23:59	16.3462	203
399	Walk-in	7	0	0	0	0	0	1	0	74.057	1	36	16:00-23:59	16.3462	64
400	Ambulance	4	1	1	1	0	1	1	1	74.057	0	79	16:00-23:59	16.3462	192
401	Walk-in	3	0	1	0	0	1	1	1	77.1849	0	73	0:00-07:59	31.4815	408
402	Ambulance	3	0	1	0	0	0	1	1	77.1849	0	54	0:00-07:59	31.4815	456
403	Ambulance	4	2	1	1	0	0	1	1	77.1849	0	57	08:00-15:59	31.4815	76
404	Walk-in	4	2	1	1	0	1	1	1	77.1849	0	49	08:00-15:59	31.4815	338
405	Ambulance	4	2	1	1	1	1	1	0	77.1849	0	83	08:00-15:59	31.4815	364
406	Ambulance	4	1	1	1	1	0	1	1	77.1849	2	81	08:00-15:59	31.4815	160
407	Ambulance	2	2	1	0	0	0	1	1	77.1849	0	85	08:00-15:59	31.4815	67
408	Ambulance	2	2	1	1	0	1	1	1	77.1849	0	87	08:00-15:59	31.4815	317
409	Ambulance	4	1	1	0	0	1	1	0	77.1849	0	1	16:00-23:59	31.4815	116
410	Walk-in	4	1	0	0	0	0	1	0	77.1849	0	12	16:00-23:59	31.4815	72
411	Walk-in	3	1	1	1	0	0	1	1	77.1849	0	86	16:00-23:59	31.4815	159
412	Ambulance	4	1	1	1	0	1	1	1	77.1849	0	16	16:00-23:59	31.4815	114
413	Ambulance	1	1	1	1	0	0	1	1	77.1849	0	46	16:00-23:59	31.4815	111
414	Ambulance	4	1	1	1	1	0	1	1	77.1849	0	79	16:00-23:59	31.4815	203
415	Walk-in	4	1	1	1	1	0	1	0	77.1849	0	85	16:00-23:59	31.4815	179
416	Ambulance	5	2	1	1	0	1	1	1	77.1849	0	78	16:00-23:59	31.4815	156
417	Ambulance	5	2	1	0	0	1	1	1	77.1849	0	82	16:00-23:59	31.4815	67
418	Walk-in	1	0	1	0	0	1	1	1	77.9209	0	40	08:00-15:59	16.129	117
419	Ambulance	3	2	1	1	1	0	1	1	77.9209	0	58	08:00-15:59	16.129	246
420	Walk-in	4	0	1	0	0	0	1	1	77.9209	1	67	08:00-15:59	16.129	185
421	Ambulance	4	0	1	0	0	0	1	0	77.9209	0	1	08:00-15:59	16.129	142
422	Walk-in	1	0	1	1	0	0	1	1	77.9209	0	87	08:00-15:59	16.129	230
423	Walk-in	6	1	1	1	0	0	1	1	77.9209	0	66	16:00-23:59	16.129	202
424	Walk-in	8	0	0	1	0	0	1	0	77.9209	0	0	16:00-23:59	16.129	112
425	Walk-in	2	0	1	1	0	1	1	1	77.9209	0	60	16:00-23:59	16.129	113
426	Walk-in	6	1	1	0	0	0	1	0	77.9209	0	0	16:00-23:59	16.129	175
427	Walk-in	6	1	1	1	0	0	1	1	77.9209	0	87	16:00-23:59	16.129	161
428	Walk-in	3	0	1	1	0	1	1	1	78.7489	0	81	0:00-07:59	16.4179	166
429	Walk-in	2	1	1	1	0	1	1	1	78.7489	0	92	08:00-15:59	16.4179	206
430	Ambulance	2	1	1	1	0	1	1	1	78.7489	0	93	08:00-15:59	16.4179	49
431	Walk-in	3	0	1	1	0	1	1	1	78.7489	0	51	08:00-15:59	16.4179	209
432	Walk-in	2	1	1	0	0	0	1	1	78.7489	0	61	16:00-23:59	16.4179	161
433	Ambulance	2	1	1	1	1	1	1	1	78.7489	0	35	16:00-23:59	16.4179	166
434	Walk-in	9	1	1	1	0	0	1	1	78.7489	1	28	16:00-23:59	16.4179	167
435	Walk-in	8	0	1	1	0	0	1	1	78.7489	1	69	16:00-23:59	16.4179	214
436	Ambulance	8	0	1	1	0	0	1	0	78.7489	0	83	16:00-23:59	16.4179	324
437	Ambulance	7	2	1	1	0	1	1	1	78.7489	0	23	16:00-23:59	16.4179	228
438	Ambulance	3	1	1	1	0	0	1	1	78.7489	0	82	16:00-23:59	16.4179	141
439	Ambulance	3	2	1	1	0	1	1	0	79.3008	2	22	0:00-07:59	15.3846	265
440	Ambulance	3	2	1	1	0	0	1	1	79.3008	0	24	0:00-07:59	15.3846	586
441	Walk-in	2	0	1	1	0	1	1	1	79.3008	0	61	0:00-07:59	15.3846	424
442	Walk-in	1	0	1	0	0	0	1	1	79.3008	0	82	08:00-15:59	15.3846	261
443	Ambulance	2	1	1	0	0	1	1	0	79.3008	1	82	08:00-15:59	15.3846	137
444	Walk-in	2	1	1	1	0	1	1	1	79.3008	0	90	08:00-15:59	15.3846	220
445	Walk-in	6	0	1	1	0	1	1	1	79.3008	0	6	16:00-23:59	15.3846	121
446	Walk-in	2	0	1	1	0	0	1	1	79.3008	0	49	16:00-23:59	15.3846	158
447	Ambulance	3	2	1	1	0	1	1	1	78.6569	0	71	08:00-15:59	17.8571	198
448	Ambulance	3	2	1	0	0	1	1	1	78.6569	0	95	0:00-07:59	17.8571	158
449	Walk-in	1	0	1	1	0	0	1	1	78.6569	1	56	08:00-15:59	17.8571	231
450	Walk-in	1	0	1	1	0	0	1	1	78.6569	1	67	08:00-15:59	17.8571	199
451	Walk-in	4	0	1	0	0	0	1	1	78.6569	0	80	08:00-15:59	17.8571	219
452	Walk-in	3	0	0	1	0	1	1	0	78.6569	0	33	08:00-15:59	17.8571	153
453	Walk-in	3	0	1	0	0	1	1	1	78.6569	0	85	16:00-23:59	17.8571	82
454	Ambulance	4	1	1	0	0	0	1	0	78.6569	0	0	16:00-23:59	17.8571	159
455	Walk-in	3	0	0	0	0	1	1	0	78.6569	0	30	16:00-23:59	17.8571	162
456	Ambulance	2	1	0	1	0	1	1	0	78.6569	1	30	16:00-23:59	17.8571	228
457	Walk-in	4	0	1	1	0	1	1	0	74.977	0	75	08:00-15:59	14.2857	225
458	Walk-in	5	1	1	1	0	0	1	0	74.977	0	80	08:00-15:59	14.2857	220
459	Walk-in	5	1	1	1	0	0	1	1	74.977	0	80	08:00-15:59	14.2857	447
460	Walk-in	3	0	1	0	0	0	1	0	74.977	0	0	08:00-15:59	14.2857	115
461	Walk-in	6	0	1	1	0	0	1	1	74.977	0	65	08:00-15:59	14.2857	183
462	Walk-in	6	0	1	0	0	1	1	1	74.977	0	60	08:00-15:59	14.2857	180
463	Walk-in	6	0	1	1	0	0	1	1	74.977	0	57	08:00-15:59	14.2857	213
464	Ambulance	4	1	1	1	0	0	1	1	74.977	0	63	08:00-15:59	14.2857	162
465	Walk-in	9	1	1	1	0	1	1	1	74.977	1	84	16:00-23:59	14.2857	282
466	Walk-in	9	1	1	1	0	1	1	1	74.977	1	93	16:00-23:59	14.2857	381
467	Walk-in	6	1	1	1	1	0	1	1	74.977	1	59	16:00-23:59	14.2857	273
468	Ambulance	3	1	1	1	0	0	1	1	74.977	0	73	16:00-23:59	14.2857	211
469	Walk-in	4	0	1	1	0	1	1	1	74.977	0	67	16:00-23:59	14.2857	411
470	Walk-in	4	0	1	0	0	0	1	0	74.977	0	0	16:00-23:59	14.2857	291
471	Walk-in	3	1	1	1	0	1	1	0	74.333	0	60	0:00-07:59	5.96026	440
472	Ambulance	3	1	1	1	0	1	1	1	74.333	0	71	0:00-07:59	5.96026	153
473	Ambulance	13	2	1	1	0	1	1	1	74.333	0	86	08:00-15:59	5.96026	278
474	Ambulance	5	1	1	1	0	1	1	1	74.333	0	19	08:00-15:59	5.96026	75
475	Walk-in	13	1	1	0	0	0	1	1	74.333	0	51	08:00-15:59	5.96026	192
476	Ambulance	13	1	1	0	0	0	1	1	74.333	0	28	08:00-15:59	5.96026	104
477	Walk-in	13	1	1	0	0	1	1	1	74.333	0	79	08:00-15:59	5.96026	192
478	パトカー	9	0	1	1	0	1	1	1	74.333	0	17	16:00-23:59	5.96026	172
479	Walk-in	6	0	0	1	0	1	1	0	74.333	0	52	16:00-23:59	5.96026	175
480	Walk-in	2	0	1	1	0	1	1	1	74.977	0	72	0:00-07:59	10.8333	288
481	Walk-in	3	0	1	0	0	0	1	1	74.977	0	29	08:00-15:59	10.8333	170
482	Walk-in	13	2	1	0	0	0	1	1	74.977	0	16	0:00-07:59	10.8333	88
483	Ambulance	10	0	1	1	0	1	1	1	74.977	0	57	08:00-15:59	10.8333	104
484	Ambulance	7	2	1	1	0	0	1	1	74.977	0	96	08:00-15:59	10.8333	197
485	Walk-in	7	2	1	0	0	0	1	0	74.977	0	1	08:00-15:59	10.8333	132
486	Ambulance	4	1	1	1	0	1	1	1	74.977	0	62	08:00-15:59	10.8333	94
487	Walk-in	8	0	1	0	0	1	1	1	74.977	0	75	16:00-23:59	10.8333	79
488	Walk-in	11	2	0	0	0	1	1	0	74.977	0	38	16:00-23:59	10.8333	134
489	Ambulance	11	2	1	1	1	0	1	1	74.977	0	58	16:00-23:59	10.8333	171
490	Walk-in	11	2	1	0	0	0	1	0	74.977	0	2	16:00-23:59	10.8333	261
491	Ambulance	11	2	1	1	0	0	1	0	74.977	0	68	16:00-23:59	10.8333	136
492	Ambulance	7	1	1	1	0	1	1	1	74.977	0	77	16:00-23:59	10.8333	253
493	Walk-in	1	0	1	0	0	1	1	1	77.7369	0	76	0:00-07:59	21.4286	159
494	Ambulance	3	1	1	1	0	0	1	1	77.7369	0	71	08:00-15:59	21.4286	129
495	Walk-in	2	0	1	0	0	1	1	1	77.7369	0	68	08:00-15:59	21.4286	88
496	Walk-in	4	0	1	0	0	0	1	0	77.7369	0	9	16:00-23:59	21.4286	236
497	Ambulance	5	1	1	1	0	0	1	1	77.7369	0	72	16:00-23:59	21.4286	49
498	Walk-in	8	1	1	1	0	1	1	0	77.7369	0	83	16:00-23:59	21.4286	198
499	Walk-in	8	1	1	1	0	1	1	0	77.7369	0	65	16:00-23:59	21.4286	247
500	Walk-in	8	1	1	0	0	0	1	1	77.7369	0	61	16:00-23:59	21.4286	266
501	Ambulance	8	1	1	0	0	0	1	1	77.7369	0	24	16:00-23:59	21.4286	108
502	Walk-in	2	0	1	0	0	0	1	0	77.7369	0	11	16:00-23:59	21.4286	213
503	Ambulance	5	1	1	1	0	1	1	0	77.7369	0	82	16:00-23:59	21.4286	144
504	Walk-in	4	0	0	0	0	0	1	0	77.7369	0	36	16:00-23:59	21.4286	117
505	Ambulance	3	1	1	1	0	1	1	1	79.3928	0	61	0:00-07:59	17.3077	121
506	Walk-in	2	0	1	1	0	0	1	1	79.3928	0	78	08:00-15:59	17.3077	274
507	Walk-in	1	0	1	1	0	1	1	1	79.3928	0	81	16:00-23:59	17.3077	128
508	Ambulance	3	1	1	0	0	1	1	1	79.3928	0	50	16:00-23:59	17.3077	104
509	Walk-in	3	1	0	1	0	0	1	0	79.3928	0	28	16:00-23:59	17.3077	214
510	Walk-in	6	0	1	1	1	0	1	1	79.3928	0	71	16:00-23:59	17.3077	207
511	Walk-in	7	1	0	1	0	1	1	0	79.3928	0	25	16:00-23:59	17.3077	188
512	Walk-in	7	1	1	0	0	0	1	0	79.3928	0	0	16:00-23:59	17.3077	98
513	Walk-in	5	0	1	0	0	1	1	0	79.3928	1	61	16:00-23:59	17.3077	119
514	Ambulance	2	1	1	0	0	0	1	1	79.0248	0	51	0:00-07:59	13.7255	215
515	Ambulance	1	1	1	1	0	1	1	1	79.0248	0	80	08:00-15:59	13.7255	250
516	Ambulance	1	1	1	0	0	1	1	1	79.0248	0	50	08:00-15:59	13.7255	111
517	Walk-in	3	0	1	0	0	1	1	1	79.0248	0	65	08:00-15:59	13.7255	91
518	Walk-in	2	0	1	0	0	0	1	0	79.0248	1	1	08:00-15:59	13.7255	134
519	Ambulance	4	1	1	0	0	1	1	1	79.0248	0	90	08:00-15:59	13.7255	67
520	Walk-in	1	0	1	1	0	1	1	1	79.0248	0	60	08:00-15:59	13.7255	158
521	Walk-in	8	3	1	1	0	0	1	1	78.7489	0	23	0:00-07:59	14.5161	104
522	Ambulance	8	3	1	1	0	1	1	1	78.7489	0	63	0:00-07:59	14.5161	98
523	Walk-in	2	1	1	1	1	1	1	1	78.7489	0	12	0:00-07:59	14.5161	411
524	Walk-in	2	1	1	0	0	0	1	0	78.7489	0	4	0:00-07:59	14.5161	109
525	Walk-in	4	1	1	1	0	1	1	1	78.7489	0	77	08:00-15:59	14.5161	202
526	Walk-in	3	0	1	0	0	1	1	1	78.7489	0	1	08:00-15:59	14.5161	112
527	Walk-in	4	0	0	0	0	0	1	0	78.7489	0	42	16:00-23:59	14.5161	59
528	Ambulance	6	2	1	0	0	1	1	1	78.7489	0	85	16:00-23:59	14.5161	55
529	Walk-in	6	1	1	0	0	0	1	1	78.7489	0	62	16:00-23:59	14.5161	118
530	Ambulance	3	1	1	1	1	0	1	1	76.173	0	86	16:00-23:59	15.7303	122
531	Walk-in	2	0	0	0	0	1	1	0	76.173	0	29	0:00-07:59	15.7303	346
532	Walk-in	6	0	1	1	0	1	1	1	76.173	0	65	0:00-07:59	15.7303	174
533	Walk-in	6	1	1	1	0	1	1	1	76.173	0	67	08:00-15:59	15.7303	344
534	Ambulance	4	1	1	0	0	0	1	0	76.173	0	67	08:00-15:59	15.7303	85
535	Walk-in	6	0	1	0	0	0	1	0	76.173	0	0	08:00-15:59	15.7303	190
536	Walk-in	4	0	1	0	0	0	1	0	76.173	0	0	08:00-15:59	15.7303	118
537	Ambulance	2	0	1	1	0	0	1	1	76.173	0	43	08:00-15:59	15.7303	89
538	Walk-in	6	1	1	1	1	0	1	1	76.173	1	67	08:00-15:59	15.7303	226
539	Ambulance	8	1	1	1	0	0	1	1	76.173	0	62	16:00-23:59	15.7303	49
540	Walk-in	8	1	1	1	0	1	1	1	76.173	0	67	16:00-23:59	15.7303	217
541	Walk-in	4	0	1	1	0	1	1	1	76.173	0	76	16:00-23:59	15.7303	338
542	Walk-in	10	1	1	1	0	1	1	1	76.173	0	35	16:00-23:59	15.7303	176
543	Walk-in	5	0	1	0	0	0	1	1	76.173	0	46	16:00-23:59	15.7303	435
544	Walk-in	6	0	1	1	0	1	1	1	75.621	0	67	0:00-07:59	7.21649	262
545	Walk-in	12	0	1	1	0	1	1	1	75.621	0	21	08:00-15:59	7.21649	142
546	Walk-in	6	1	1	1	0	1	1	1	75.621	0	77	08:00-15:59	7.21649	178
547	Walk-in	9	1	1	1	0	1	1	0	75.621	0	96	16:00-23:59	7.21649	202
548	Ambulance	9	1	1	1	0	0	1	1	75.621	0	73	08:00-15:59	7.21649	253
549	Walk-in	9	1	1	1	0	1	1	1	75.621	0	65	08:00-15:59	7.21649	299
550	Walk-in	3	0	1	0	0	1	1	1	75.621	0	77	16:00-23:59	7.21649	127
551	Walk-in	1	0	1	1	0	1	1	1	76.6329	0	47	0:00-07:59	11.1111	84
552	Walk-in	1	0	1	0	0	1	1	0	76.6329	0	1	0:00-07:59	11.1111	202
553	Walk-in	3	1	1	0	0	0	1	0	76.6329	0	47	08:00-15:59	11.1111	110
554	Ambulance	1	1	1	1	0	1	1	1	76.6329	0	78	08:00-15:59	11.1111	91
555	パトカー	1	0	0	0	0	0	1	0	76.6329	0	60	16:00-23:59	11.1111	42
556	Walk-in	6	0	1	0	0	0	1	1	76.6329	0	39	16:00-23:59	11.1111	186
557	Walk-in	1	1	1	1	1	0	1	1	75.989	0	72	0:00-07:59	23.2558	349
558	Walk-in	1	0	1	0	0	1	1	1	75.989	0	83	08:00-15:59	23.2558	32
559	Ambulance	2	1	1	1	0	0	1	1	75.989	0	85	08:00-15:59	23.2558	139
560	Walk-in	5	1	1	1	0	1	1	1	75.989	0	80	08:00-15:59	23.2558	210
561	Ambulance	5	1	1	1	1	1	1	0	75.989	0	45	08:00-15:59	23.2558	226
562	Ambulance	4	2	1	1	0	0	1	1	75.989	0	76	16:00-23:59	23.2558	152
563	Ambulance	4	3	1	0	0	1	1	1	75.989	1	72	16:00-23:59	23.2558	103
564	Ambulance	4	3	1	1	0	0	1	1	75.989	1	52	16:00-23:59	23.2558	134
565	Walk-in	5	0	1	0	0	0	1	1	75.989	1	73	16:00-23:59	23.2558	47
566	Ambulance	1	1	1	1	0	1	1	0	75.989	0	92	16:00-23:59	23.2558	106
567	Walk-in	2	1	1	1	0	1	1	1	74.425	0	89	0:00-07:59	22.3684	146
568	Ambulance	1	0	1	1	1	1	1	1	74.425	0	67	0:00-07:59	22.3684	116
569	Walk-in	1	0	1	1	0	1	1	1	74.425	0	79	0:00-07:59	22.3684	178
570	Ambulance	2	1	1	1	1	0	1	1	74.425	0	69	0:00-07:59	22.3684	111
571	Ambulance	2	1	1	1	0	1	1	1	74.425	0	76	0:00-07:59	22.3684	306
572	Walk-in	2	0	1	1	0	0	1	1	74.425	0	44	08:00-15:59	22.3684	258
573	Walk-in	4	1	1	0	0	1	1	1	74.425	0	61	08:00-15:59	22.3684	221
574	Ambulance	4	1	1	1	0	1	1	1	74.425	0	92	08:00-15:59	22.3684	307
575	Walk-in	5	0	0	0	0	0	1	0	74.425	0	2	08:00-15:59	22.3684	254
576	Walk-in	6	2	1	0	0	0	1	1	74.425	0	30	08:00-15:59	22.3684	79
577	Ambulance	6	2	1	1	0	0	1	1	74.425	0	76	08:00-15:59	22.3684	81
578	Walk-in	3	0	1	0	0	0	1	1	74.425	0	66	16:00-23:59	22.3684	157
579	Walk-in	6	2	1	1	0	0	1	1	74.425	0	59	16:00-23:59	22.3684	215
580	Walk-in	14	1	1	1	0	1	1	1	74.425	0	82	16:00-23:59	22.3684	282
581	Walk-in	9	0	1	0	0	1	1	1	74.425	0	69	16:00-23:59	22.3684	177
582	Walk-in	9	0	0	0	0	0	1	0	74.425	0	0	16:00-23:59	22.3684	96
583	Walk-in	3	0	1	1	0	0	1	1	74.425	0	48	16:00-23:59	22.3684	215
584	Ambulance	2	1	1	1	0	1	1	1	74.149	0	77	0:00-07:59	16.9492	88
585	Ambulance	3	1	1	1	0	0	1	1	74.149	0	86	0:00-07:59	16.9492	171
586	Ambulance	2	1	1	1	0	0	1	1	74.149	0	63	08:00-15:59	16.9492	114
587	Walk-in	2	0	0	0	0	0	1	0	74.149	0	15	08:00-15:59	16.9492	87
588	Ambulance	3	1	1	0	0	0	1	1	74.149	0	53	08:00-15:59	16.9492	221
589	Walk-in	1	0	1	1	0	1	1	1	74.149	0	25	16:00-23:59	16.9492	24
590	Walk-in	7	0	1	0	0	0	1	0	74.149	0	85	16:00-23:59	16.9492	333
591	Walk-in	7	0	1	1	0	0	1	0	74.149	0	93	16:00-23:59	16.9492	329
592	Ambulance	6	1	1	1	0	0	1	1	74.149	0	86	16:00-23:59	16.9492	281
593	Walk-in	6	1	0	0	0	0	1	0	74.149	0	35	16:00-23:59	16.9492	44
594	Walk-in	2	0	1	0	0	0	1	0	74.241	3	0	0:00-07:59	22.449	84
595	Ambulance	1	1	1	1	0	1	1	0	74.241	0	68	08:00-15:59	22.449	152
596	Ambulance	1	1	1	1	0	0	1	1	74.241	0	36	08:00-15:59	22.449	236
597	Ambulance	4	4	1	1	0	0	1	1	74.241	0	54	08:00-15:59	22.449	219
598	Ambulance	4	4	1	0	0	1	1	1	74.241	0	82	08:00-15:59	22.449	157
599	Ambulance	4	1	0	0	0	0	1	0	74.241	2	0	08:00-15:59	22.449	77
600	Walk-in	2	0	0	0	0	1	1	0	74.241	0	5	16:00-23:59	22.449	45
601	Walk-in	4	1	1	1	1	0	1	1	74.241	0	66	16:00-23:59	22.449	127
602	Walk-in	4	1	1	1	0	0	1	1	74.241	0	93	16:00-23:59	22.449	237
603	Walk-in	5	0	1	1	0	1	1	1	74.241	0	52	16:00-23:59	22.449	218
604	Walk-in	4	0	1	0	0	0	1	0	74.241	0	9	16:00-23:59	22.449	122
605	Ambulance	1	1	1	1	0	1	1	1	72.1251	0	65	0:00-07:59	16.6667	66
606	Ambulance	2	1	1	0	0	1	1	1	72.1251	0	66	0:00-07:59	16.6667	63
607	Walk-in	5	0	1	0	0	0	1	1	72.1251	0	58	08:00-15:59	16.6667	252
608	Walk-in	10	0	1	1	0	1	1	1	72.1251	0	22	08:00-15:59	16.6667	180
609	Walk-in	10	0	1	1	0	0	1	1	72.1251	0	53	08:00-15:59	16.6667	283
610	Walk-in	10	0	1	1	0	1	1	1	72.1251	0	80	08:00-15:59	16.6667	336
611	Walk-in	7	1	0	1	0	0	1	0	72.1251	0	1	08:00-15:59	16.6667	313
612	Ambulance	7	1	1	0	0	0	1	1	72.1251	0	67	08:00-15:59	16.6667	188
613	Walk-in	3	0	1	1	1	0	1	1	72.1251	1	74	08:00-15:59	16.6667	336
614	Walk-in	4	0	1	1	0	0	1	1	72.1251	1	89	08:00-15:59	16.6667	236
615	Ambulance	7	2	1	1	0	0	1	0	72.1251	1	1	16:00-23:59	16.6667	428
616	Walk-in	7	2	1	0	0	0	1	0	72.1251	1	91	16:00-23:59	16.6667	184
617	Ambulance	7	2	1	1	0	1	1	1	72.1251	1	71	16:00-23:59	16.6667	74
618	Walk-in	7	1	1	0	0	0	1	0	72.1251	0	0	16:00-23:59	16.6667	55
619	Walk-in	2	0	1	1	0	1	1	1	71.3891	0	79	0:00-07:59	7.56303	314
620	Walk-in	1	0	0	0	0	0	1	0	71.3891	0	6	0:00-07:59	7.56303	264
621	Walk-in	3	0	1	0	0	0	1	1	71.3891	0	78	08:00-15:59	7.56303	325
622	Walk-in	9	0	1	1	0	0	1	1	71.3891	1	87	08:00-15:59	7.56303	247
623	Walk-in	7	1	1	0	0	0	1	1	71.3891	1	11	08:00-15:59	7.56303	169
624	Walk-in	7	1	0	0	0	0	1	0	71.3891	0	67	08:00-15:59	7.56303	63
625	Walk-in	12	1	1	0	0	0	1	0	71.3891	0	0	16:00-23:59	7.56303	213
626	Ambulance	6	1	1	0	0	1	1	1	71.3891	0	79	16:00-23:59	7.56303	77
627	Walk-in	4	0	1	1	0	1	1	1	71.3891	0	51	16:00-23:59	7.56303	161
628	Ambulance	2	1	1	1	0	1	1	1	74.241	0	68	0:00-07:59	20.5128	154
629	Ambulance	2	1	1	1	0	1	1	1	74.241	0	60	0:00-07:59	20.5128	348
630	Walk-in	1	0	1	1	0	1	1	0	74.241	0	28	08:00-15:59	20.5128	257
631	Ambulance	2	1	1	1	1	1	1	0	74.241	0	87	08:00-15:59	20.5128	337
632	Walk-in	2	0	1	1	1	1	1	1	74.241	0	79	16:00-23:59	20.5128	1041
633	Ambulance	4	2	1	1	0	1	1	1	74.241	1	53	16:00-23:59	20.5128	171
634	Walk-in	2	0	0	1	0	1	1	0	74.241	0	5	16:00-23:59	20.5128	203
635	Walk-in	3	0	0	0	0	0	1	0	74.241	1	34	16:00-23:59	20.5128	103
636	Walk-in	1	0	1	1	0	1	1	1	75.253	1	67	0:00-07:59	14.0351	185
637	Walk-in	3	0	1	1	0	0	1	0	75.253	0	0	0:00-07:59	14.0351	233
638	Ambulance	3	1	1	0	0	0	1	1	75.253	0	81	08:00-15:59	14.0351	115
639	Ambulance	5	2	1	1	0	0	1	1	75.253	0	36	16:00-23:59	14.0351	149
640	Ambulance	6	1	1	0	0	1	1	0	75.253	0	84	16:00-23:59	14.0351	132
641	Walk-in	6	1	1	1	0	0	1	0	75.253	0	1	16:00-23:59	14.0351	122
642	Walk-in	6	0	1	0	0	0	1	1	75.253	0	13	16:00-23:59	14.0351	185
643	Walk-in	3	1	1	0	0	0	1	1	75.253	1	80	16:00-23:59	14.0351	194
644	Walk-in	2	0	1	1	0	1	1	1	75.437	0	65	0:00-07:59	12.8571	237
645	Walk-in	4	0	1	1	0	1	1	1	75.437	0	76	08:00-15:59	12.8571	246
646	Walk-in	4	0	1	0	0	0	1	1	75.437	0	82	08:00-15:59	12.8571	76
647	Ambulance	3	1	1	0	0	0	1	1	75.437	0	33	08:00-15:59	12.8571	2
648	Ambulance	6	1	1	1	0	1	1	1	75.437	1	87	16:00-23:59	12.8571	95
649	Walk-in	7	1	1	1	0	0	1	1	75.437	0	91	16:00-23:59	12.8571	153
650	Ambulance	7	1	1	1	0	0	1	0	75.437	0	64	16:00-23:59	12.8571	124
651	Walk-in	7	1	1	1	0	0	1	1	75.437	0	66	16:00-23:59	12.8571	86
652	パトカー	4	0	1	0	0	0	1	1	75.437	1	74	16:00-23:59	12.8571	41
653	Walk-in	1	0	1	1	0	0	1	1	75.621	0	26	0:00-07:59	13.4615	122
654	Walk-in	2	0	1	1	0	0	1	1	75.621	0	85	08:00-15:59	13.4615	146
655	Ambulance	5	2	1	0	0	0	1	1	75.621	0	80	08:00-15:59	13.4615	114
656	Ambulance	2	2	1	1	0	0	1	1	75.621	0	57	16:00-23:59	13.4615	326
657	Walk-in	5	1	1	0	0	0	1	0	75.621	1	74	16:00-23:59	13.4615	120
658	Walk-in	6	0	1	0	0	0	1	0	75.621	1	82	16:00-23:59	13.4615	195
659	Ambulance	4	1	1	0	0	0	1	1	75.621	0	71	16:00-23:59	13.4615	41
660	Walk-in	2	0	1	1	0	1	1	1	75.529	0	79	0:00-07:59	16	128
661	Walk-in	1	0	1	1	0	1	1	1	75.529	0	63	0:00-07:59	16	237
662	Walk-in	3	0	1	1	0	1	1	1	75.529	0	93	08:00-15:59	16	420
663	Ambulance	3	2	0	1	0	0	1	1	75.529	0	70	08:00-15:59	16	258
664	Walk-in	3	1	1	0	0	0	1	0	75.529	0	75	08:00-15:59	16	286
665	Ambulance	3	1	1	1	1	1	1	1	75.529	0	79	16:00-23:59	16	145
666	Walk-in	2	0	1	1	0	1	1	0	75.529	2	73	16:00-23:59	16	214
667	Ambulance	3	1	1	1	0	1	1	0	75.529	0	67	16:00-23:59	16	34
668	Walk-in	2	0	1	0	0	0	1	0	73.0451	0	74	0:00-07:59	20.2532	92
669	Walk-in	1	0	1	1	0	0	1	0	73.0451	0	79	0:00-07:59	20.2532	197
670	Walk-in	6	1	0	0	0	0	1	0	73.0451	0	2	08:00-15:59	20.2532	320
671	Ambulance	6	1	1	1	0	0	1	1	73.0451	0	62	08:00-15:59	20.2532	154
672	Walk-in	6	1	1	1	0	0	1	0	73.0451	0	80	08:00-15:59	20.2532	382
673	Walk-in	6	1	1	1	1	0	1	1	73.0451	0	66	08:00-15:59	20.2532	246
674	Ambulance	5	2	1	1	0	0	1	1	73.0451	0	81	08:00-15:59	20.2532	233
675	Ambulance	5	2	1	1	0	1	1	1	73.0451	0	52	08:00-15:59	20.2532	141
676	Walk-in	5	2	1	0	0	0	1	1	73.0451	0	58	08:00-15:59	20.2532	428
677	Walk-in	6	0	1	1	0	0	1	0	73.0451	0	48	08:00-15:59	20.2532	317
678	Walk-in	6	0	0	0	0	0	1	1	73.0451	0	60	08:00-15:59	20.2532	207
679	Walk-in	6	0	1	0	0	0	1	1	73.0451	0	78	08:00-15:59	20.2532	223
680	Ambulance	4	1	1	0	0	0	1	1	73.0451	0	77	08:00-15:59	20.2532	49
681	Ambulance	8	1	1	1	0	1	1	1	73.0451	0	46	16:00-23:59	20.2532	158
682	Walk-in	8	1	1	0	0	0	1	0	73.0451	0	3	16:00-23:59	20.2532	254
683	Ambulance	2	0	1	0	0	0	1	0	73.0451	0	94	16:00-23:59	20.2532	105
684	Walk-in	3	0	1	1	0	0	1	0	73.3211	1	60	0:00-07:59	14.0187	130
685	Ambulance	2	1	1	1	0	0	1	1	73.3211	0	71	0:00-07:59	14.0187	87
686	Walk-in	3	1	0	0	0	0	1	0	73.3211	0	8	0:00-07:59	14.0187	164
687	Ambulance	3	1	1	1	0	1	1	1	73.3211	0	65	0:00-07:59	14.0187	208
688	Walk-in	3	0	0	0	0	0	1	0	73.3211	0	24	0:00-07:59	14.0187	29
689	Walk-in	3	0	1	0	0	1	1	1	73.3211	0	75	0:00-07:59	14.0187	195
690	Walk-in	9	0	1	1	0	0	1	0	73.3211	0	36	08:00-15:59	14.0187	198
691	Walk-in	7	1	1	1	0	1	1	1	73.3211	0	74	08:00-15:59	14.0187	284
692	Ambulance	7	1	1	0	0	0	1	1	73.3211	0	61	08:00-15:59	14.0187	311
693	Walk-in	4	0	1	1	0	0	1	1	73.3211	1	91	08:00-15:59	14.0187	189
694	Ambulance	7	1	1	1	0	1	1	1	73.3211	1	58	08:00-15:59	14.0187	163
695	Walk-in	7	1	1	1	0	0	1	1	73.3211	0	57	08:00-15:59	14.0187	247
696	Walk-in	8	0	1	0	0	0	1	1	73.3211	0	22	08:00-15:59	14.0187	112
697	Ambulance	5	1	0	0	0	0	1	0	73.3211	0	65	16:00-23:59	14.0187	36
698	Walk-in	4	0	0	0	0	1	1	0	73.3211	0	7	16:00-23:59	14.0187	164
699	Walk-in	2	0	1	1	0	1	1	1	75.989	0	46	0:00-07:59	11.8644	141
700	Ambulance	4	2	1	1	0	1	1	1	75.989	0	76	08:00-15:59	11.8644	189
701	Ambulance	4	2	1	0	0	0	1	1	75.989	0	95	08:00-15:59	11.8644	192
702	Walk-in	2	0	0	1	0	0	1	0	75.989	0	54	08:00-15:59	11.8644	110
703	Walk-in	2	0	1	0	0	0	1	0	75.989	0	3	16:00-23:59	11.8644	316
704	Walk-in	9	0	1	0	0	1	1	1	75.989	0	32	16:00-23:59	11.8644	203
705	Ambulance	5	1	1	0	0	0	1	1	75.989	0	19	16:00-23:59	11.8644	119
706	Ambulance	2	1	1	1	0	0	1	0	77.5529	0	34	0:00-07:59	16.3934	550
707	Walk-in	2	1	1	0	0	1	1	1	77.5529	0	58	08:00-15:59	16.3934	72
708	Walk-in	4	0	1	0	0	0	1	1	77.5529	0	38	08:00-15:59	16.3934	239
709	Ambulance	4	2	1	1	0	1	1	1	77.5529	0	93	08:00-15:59	16.3934	189
710	Ambulance	1	1	1	1	0	0	1	1	77.5529	1	86	08:00-15:59	16.3934	93
711	Walk-in	3	0	1	1	0	0	1	1	77.5529	1	83	16:00-23:59	16.3934	79
712	Walk-in	3	0	1	0	1	0	1	1	77.5529	0	73	08:00-15:59	16.3934	125
713	Walk-in	4	0	1	1	0	1	1	1	77.5529	0	89	16:00-23:59	16.3934	230
714	Ambulance	5	1	1	1	0	1	1	1	77.5529	0	80	16:00-23:59	16.3934	153
715	Ambulance	2	1	1	1	0	1	1	1	77.5529	0	56	16:00-23:59	16.3934	52
716	Ambulance	7	2	1	0	0	0	1	0	76.8169	0	18	08:00-15:59	13.7255	214
717	Walk-in	7	2	1	0	1	0	1	0	76.8169	0	80	08:00-15:59	13.7255	344
718	Ambulance	7	2	1	1	0	1	1	1	76.8169	0	65	08:00-15:59	13.7255	424
719	Walk-in	7	2	1	0	0	0	1	0	76.8169	0	31	08:00-15:59	13.7255	93
720	Walk-in	3	0	1	1	0	1	1	1	76.8169	1	40	16:00-23:59	13.7255	219
721	Walk-in	2	0	1	1	0	1	1	1	76.8169	0	28	16:00-23:59	13.7255	369
722	Walk-in	2	0	0	0	0	0	1	1	76.8169	0	63	16:00-23:59	13.7255	59
723	Ambulance	4	2	1	1	0	0	1	1	78.1969	0	68	0:00-07:59	15.3846	86
724	Walk-in	1	0	1	0	0	1	1	1	78.1969	0	27	0:00-07:59	15.3846	275
725	Ambulance	1	0	1	0	0	0	1	1	78.1969	0	69	08:00-15:59	15.3846	102
726	Ambulance	4	2	1	1	0	1	1	1	78.1969	0	75	08:00-15:59	15.3846	128
727	Walk-in	4	2	0	0	0	0	1	0	78.1969	0	65	08:00-15:59	15.3846	81
728	Ambulance	2	0	1	0	0	1	1	1	78.1969	0	66	08:00-15:59	15.3846	59
729	Ambulance	5	2	1	1	1	0	1	1	78.1969	0	74	08:00-15:59	15.3846	247
730	Walk-in	2	0	1	1	0	1	1	1	78.1969	0	51	08:00-15:59	15.3846	211
731	Walk-in	10	0	1	1	0	1	1	1	78.1969	0	37	16:00-23:59	15.3846	175
732	Walk-in	5	2	1	1	0	0	1	1	78.1969	0	60	16:00-23:59	15.3846	218
733	Walk-in	5	0	0	0	0	0	1	0	78.1969	2	60	16:00-23:59	15.3846	195
734	Walk-in	5	0	0	0	0	0	1	0	78.1969	2	36	16:00-23:59	15.3846	123
735	Walk-in	4	1	1	0	0	1	1	0	75.805	2	0	0:00-07:59	13.9535	180
736	Walk-in	2	0	0	1	0	0	1	1	75.805	0	19	08:00-15:59	13.9535	262
737	Ambulance	2	1	1	0	0	0	1	0	75.805	0	86	08:00-15:59	13.9535	113
738	Walk-in	2	1	0	0	0	0	1	0	75.805	1	6	08:00-15:59	13.9535	83
739	Walk-in	7	0	0	1	0	0	1	0	75.805	0	4	16:00-23:59	13.9535	186
740	Walk-in	10	1	1	1	0	0	1	1	75.805	0	21	16:00-23:59	13.9535	266
741	Walk-in	2	0	1	1	0	1	1	0	74.241	1	58	16:00-23:59	13.5802	175
742	Walk-in	6	1	1	1	0	1	1	0	74.241	0	7	08:00-15:59	13.5802	237
743	Walk-in	6	1	1	1	0	0	1	1	74.241	0	84	08:00-15:59	13.5802	97
744	Walk-in	5	1	1	0	0	1	1	1	74.241	0	56	08:00-15:59	13.5802	190
745	Walk-in	5	1	1	0	0	1	1	1	74.241	0	86	08:00-15:59	13.5802	279
746	Walk-in	6	1	0	0	0	1	1	0	74.241	1	1	08:00-15:59	13.5802	95
747	Ambulance	6	1	1	0	0	1	1	1	74.241	1	77	08:00-15:59	13.5802	86
748	Walk-in	6	1	1	1	0	0	1	1	74.241	1	71	08:00-15:59	13.5802	211
749	Walk-in	6	1	1	0	0	0	1	1	74.241	1	72	08:00-15:59	13.5802	172
750	Walk-in	3	0	1	1	0	0	1	1	74.241	0	26	08:00-15:59	13.5802	170
751	Walk-in	9	0	1	1	0	0	1	1	74.241	0	24	16:00-23:59	13.5802	152
752	Ambulance	5	1	1	1	0	1	1	1	73.5971	0	55	0:00-07:59	9.55882	127
753	Walk-in	15	1	0	0	0	0	1	0	73.5971	0	34	08:00-15:59	9.55882	205
754	Ambulance	15	1	1	1	1	1	1	1	73.5971	0	66	08:00-15:59	9.55882	266
755	Walk-in	9	0	1	1	0	1	1	0	73.5971	0	42	08:00-15:59	9.55882	287
756	Walk-in	4	0	1	1	0	0	1	1	73.5971	0	79	08:00-15:59	9.55882	211
757	Walk-in	12	1	1	0	0	0	1	1	73.5971	1	84	08:00-15:59	9.55882	203
758	Ambulance	12	1	1	1	0	0	1	1	73.5971	1	77	08:00-15:59	9.55882	235
759	Walk-in	6	0	0	0	0	0	1	0	73.5971	0	2	16:00-23:59	9.55882	70
760	Walk-in	11	0	1	0	0	0	1	0	73.5971	1	1	16:00-23:59	9.55882	198
761	Walk-in	10	1	1	1	0	1	1	1	73.5971	0	77	16:00-23:59	9.55882	259
762	Ambulance	7	2	1	0	0	1	1	1	73.5971	0	64	16:00-23:59	9.55882	76
763	Ambulance	2	1	0	1	0	0	1	0	73.5971	0	1	16:00-23:59	9.55882	96
764	Walk-in	1	0	0	0	0	1	1	0	73.5971	0	3	16:00-23:59	9.55882	172
765	Walk-in	3	0	1	0	0	0	1	1	77.1849	0	75	0:00-07:59	22.5352	355
766	Ambulance	1	1	1	1	0	1	1	1	77.1849	0	78	0:00-07:59	22.5352	258
767	Walk-in	2	1	1	0	0	1	1	1	77.1849	0	81	0:00-07:59	22.5352	38
768	Walk-in	1	0	1	1	0	0	1	0	77.1849	0	73	08:00-15:59	22.5352	191
769	Ambulance	3	1	1	0	0	0	1	1	77.1849	0	84	08:00-15:59	22.5352	156
770	Walk-in	6	0	1	0	0	0	1	1	77.1849	0	8	08:00-15:59	22.5352	88
771	Walk-in	2	0	1	1	0	1	1	1	77.1849	0	55	08:00-15:59	22.5352	191
772	Ambulance	3	2	1	0	0	0	1	1	77.1849	0	79	08:00-15:59	22.5352	138
773	Ambulance	3	2	1	0	0	1	1	1	77.1849	0	60	08:00-15:59	22.5352	43
774	Walk-in	3	2	1	1	1	0	1	1	77.1849	0	55	08:00-15:59	22.5352	338
775	Walk-in	4	0	0	0	0	0	1	0	77.1849	0	1	16:00-23:59	22.5352	106
776	Ambulance	3	1	1	0	0	0	1	1	77.1849	0	9	16:00-23:59	22.5352	109
777	Walk-in	3	1	0	0	0	0	1	0	77.1849	0	3	16:00-23:59	22.5352	107
778	Walk-in	6	1	0	0	0	0	1	0	77.1849	0	2	16:00-23:59	22.5352	163
779	Walk-in	7	2	0	1	0	1	1	0	77.1849	0	14	16:00-23:59	22.5352	163
780	Walk-in	12	0	0	1	0	0	1	0	77.1849	0	12	16:00-23:59	22.5352	201
781	Walk-in	3	1	1	0	0	0	1	0	77.9209	0	63	16:00-23:59	20.2899	200
782	Walk-in	2	1	1	1	0	0	1	1	77.9209	0	61	0:00-07:59	20.2899	118
783	Ambulance	1	1	1	0	0	1	1	1	77.9209	0	84	08:00-15:59	20.2899	38
784	Walk-in	4	1	1	0	1	0	1	1	77.9209	0	51	08:00-15:59	20.2899	293
785	Walk-in	2	0	1	0	0	0	1	0	77.9209	0	65	08:00-15:59	20.2899	263
786	Walk-in	4	0	1	1	0	0	1	1	77.9209	0	79	08:00-15:59	20.2899	147
787	Walk-in	6	1	1	0	0	0	1	1	77.9209	0	54	16:00-23:59	20.2899	78
788	Ambulance	4	1	0	0	0	0	1	0	77.9209	1	34	16:00-23:59	20.2899	145
789	Walk-in	6	1	1	0	0	0	1	0	77.9209	1	11	16:00-23:59	20.2899	185
790	Ambulance	6	1	1	0	0	1	1	1	77.9209	1	70	16:00-23:59	20.2899	154
791	Ambulance	8	1	1	0	0	1	1	1	77.9209	0	63	16:00-23:59	20.2899	42
792	Walk-in	8	1	1	1	0	1	1	1	77.9209	0	94	16:00-23:59	20.2899	231
793	Ambulance	6	1	1	1	0	0	1	1	77.9209	0	73	16:00-23:59	20.2899	196
794	Walk-in	6	0	0	0	0	0	1	0	77.9209	0	41	16:00-23:59	20.2899	70
795	Walk-in	2	1	1	1	0	0	1	0	78.6569	0	46	08:00-15:59	15.6863	204
796	Ambulance	2	1	1	1	0	1	1	1	78.6569	0	83	08:00-15:59	15.6863	125
797	Ambulance	4	4	0	1	1	0	1	1	78.6569	0	84	08:00-15:59	15.6863	235
798	Ambulance	4	4	1	0	0	0	1	1	78.6569	0	81	08:00-15:59	15.6863	126
799	Walk-in	3	2	1	0	0	1	1	1	78.6569	0	81	08:00-15:59	15.6863	229
800	Ambulance	3	2	1	0	0	0	1	1	78.6569	0	67	08:00-15:59	15.6863	43
801	Ambulance	4	1	1	0	0	0	1	1	78.6569	0	81	08:00-15:59	15.6863	36
802	Walk-in	3	0	0	0	0	0	1	0	78.6569	0	2	16:00-23:59	15.6863	51
803	Ambulance	1	1	1	1	0	1	1	1	77.4609	0	74	0:00-07:59	14.5455	93
804	Ambulance	3	1	0	1	0	0	1	0	77.4609	0	2	08:00-15:59	14.5455	80
805	Walk-in	9	0	1	0	0	0	1	0	77.4609	0	1	08:00-15:59	14.5455	185
806	Walk-in	2	0	1	1	0	0	1	1	77.4609	0	96	08:00-15:59	14.5455	106
807	Walk-in	4	0	1	1	0	0	1	1	77.4609	0	63	16:00-23:59	14.5455	68
808	Ambulance	3	2	1	0	0	1	1	1	77.4609	0	70	16:00-23:59	14.5455	109
809	Ambulance	6	1	1	1	0	0	1	1	77.4609	0	81	16:00-23:59	14.5455	113
810	Walk-in	3	0	1	0	0	1	1	1	77.4609	0	52	16:00-23:59	14.5455	186
811	Walk-in	3	0	0	0	0	0	1	0	75.989	0	78	0:00-07:59	20	578
812	Walk-in	1	0	1	1	0	1	1	1	75.989	0	82	0:00-07:59	20	456
813	Ambulance	1	0	1	1	1	1	1	1	75.989	0	76	0:00-07:59	20	349
814	Ambulance	2	2	1	1	0	0	1	1	75.989	0	75	0:00-07:59	20	238
815	Ambulance	2	1	1	1	0	0	1	1	75.989	1	72	08:00-15:59	20	214
816	Walk-in	5	1	1	0	0	0	1	0	75.989	1	67	08:00-15:59	20	173
817	Walk-in	1	0	1	0	0	1	1	1	75.989	0	84	08:00-15:59	20	271
818	Ambulance	7	4	1	1	0	1	1	1	75.989	0	79	08:00-15:59	20	143
819	Ambulance	7	4	1	0	0	0	1	1	75.989	0	88	08:00-15:59	20	155
820	Ambulance	2	1	1	1	0	0	1	1	75.989	0	55	16:00-23:59	20	60
821	Ambulance	6	2	1	1	0	1	1	1	75.989	0	83	16:00-23:59	20	77
822	Walk-in	3	0	1	1	0	1	1	1	75.989	0	89	16:00-23:59	20	153
823	Walk-in	4	1	1	0	0	0	1	0	73.965	0	1	08:00-15:59	16.8539	165
824	Walk-in	4	1	0	0	0	0	1	0	73.965	0	3	08:00-15:59	16.8539	129
825	Ambulance	4	1	1	0	0	0	1	1	73.965	0	69	08:00-15:59	16.8539	246
826	Walk-in	4	1	1	0	0	0	1	1	73.965	0	95	08:00-15:59	16.8539	231
827	Ambulance	5	1	0	1	0	1	1	1	73.965	0	39	08:00-15:59	16.8539	128
828	Walk-in	5	1	1	1	0	0	1	1	73.965	0	54	08:00-15:59	16.8539	336
829	Walk-in	6	1	1	0	0	1	1	1	73.965	0	57	08:00-15:59	16.8539	116
830	Walk-in	6	1	1	1	0	0	1	1	73.965	0	82	08:00-15:59	16.8539	141
831	Walk-in	7	1	1	1	0	0	1	1	73.965	0	43	08:00-15:59	16.8539	231
832	Walk-in	7	1	1	0	0	0	1	1	73.965	0	50	08:00-15:59	16.8539	143
833	Ambulance	6	1	1	1	0	0	1	1	73.965	0	79	16:00-23:59	16.8539	125
834	Walk-in	8	0	0	1	0	0	1	1	73.965	0	63	16:00-23:59	16.8539	203
835	Ambulance	10	2	1	1	0	1	1	1	73.965	1	69	16:00-23:59	16.8539	199
836	Walk-in	10	2	0	0	0	0	1	0	73.965	1	3	16:00-23:59	16.8539	141
837	Ambulance	10	2	1	1	0	1	1	1	73.965	0	23	16:00-23:59	16.8539	70
838	Walk-in	3	0	1	0	0	1	1	1	73.4131	0	88	0:00-07:59	8.21918	111
839	Walk-in	11	0	1	1	0	1	1	1	73.4131	0	59	08:00-15:59	8.21918	194
840	Walk-in	11	0	0	0	0	0	1	0	73.4131	0	33	08:00-15:59	8.21918	52
841	Walk-in	10	1	0	0	0	0	1	0	73.4131	0	1	08:00-15:59	8.21918	220
842	Walk-in	10	1	1	1	0	0	1	1	73.4131	0	61	08:00-15:59	8.21918	190
843	Ambulance	7	1	1	1	0	1	1	0	73.4131	0	84	08:00-15:59	8.21918	110
844	Ambulance	14	2	1	1	1	1	1	1	73.4131	0	9	16:00-23:59	8.21918	120
845	Walk-in	8	0	1	0	0	0	1	1	73.4131	0	92	16:00-23:59	8.21918	230
846	Walk-in	8	0	0	0	0	0	1	0	73.4131	0	39	16:00-23:59	8.21918	40
847	Walk-in	11	2	1	0	0	0	1	1	73.4131	0	69	16:00-23:59	8.21918	251
848	Ambulance	11	2	1	1	0	1	1	1	73.4131	0	71	16:00-23:59	8.21918	170
849	Ambulance	7	1	1	1	0	0	1	1	73.4131	1	61	16:00-23:59	8.21918	119
850	Ambulance	2	1	1	0	0	1	1	1	76.173	0	80	08:00-15:59	18.75	121
851	Walk-in	1	0	1	1	1	0	1	1	76.173	0	85	08:00-15:59	18.75	292
852	Walk-in	4	1	1	0	0	0	1	0	76.173	0	95	08:00-15:59	18.75	139
853	Ambulance	4	1	1	1	0	0	1	1	76.173	0	62	08:00-15:59	18.75	241
854	Ambulance	4	1	1	0	0	0	1	1	76.173	0	85	08:00-15:59	18.75	56
855	Walk-in	6	1	1	0	0	0	1	0	76.173	0	85	08:00-15:59	18.75	55
856	Walk-in	7	1	1	0	0	1	1	0	76.173	0	79	08:00-15:59	18.75	230
857	Walk-in	7	1	1	0	0	0	1	0	76.173	0	66	08:00-15:59	18.75	269
858	Ambulance	7	1	0	0	0	0	1	0	76.173	0	17	08:00-15:59	18.75	50
859	Ambulance	5	1	1	1	0	1	1	1	76.173	0	93	08:00-15:59	18.75	217
860	Walk-in	5	1	1	1	0	1	1	1	76.173	0	70	08:00-15:59	18.75	300
861	Walk-in	8	0	1	1	0	0	1	0	76.173	1	45	16:00-23:59	18.75	176
862	Walk-in	7	0	0	0	0	0	1	0	76.173	1	1	16:00-23:59	18.75	126
863	Walk-in	7	0	1	1	0	0	1	1	76.173	0	52	16:00-23:59	18.75	209
864	Walk-in	4	0	1	0	0	0	1	0	76.173	1	1	16:00-23:59	18.75	181
865	Ambulance	3	1	1	0	0	1	1	1	76.5409	0	67	0:00-07:59	13.2075	119
866	Walk-in	1	1	1	1	0	1	1	1	76.5409	0	19	08:00-15:59	13.2075	257
867	Ambulance	1	1	1	1	0	0	1	1	76.5409	0	70	08:00-15:59	13.2075	214
868	Walk-in	2	0	1	0	1	0	1	1	76.5409	1	25	08:00-15:59	13.2075	229
869	Walk-in	2	0	1	0	0	1	1	1	76.5409	0	86	08:00-15:59	13.2075	244
870	Walk-in	2	0	0	0	0	0	1	0	76.5409	0	60	16:00-23:59	13.2075	150
871	Walk-in	5	0	1	0	0	0	1	0	76.5409	1	34	16:00-23:59	13.2075	36
872	Ambulance	3	1	1	0	0	1	1	1	74.701	0	68	16:00-23:59	16.1765	74
873	Ambulance	1	1	1	0	1	0	1	0	74.701	0	79	08:00-15:59	16.1765	314
874	Ambulance	5	3	1	1	0	1	1	1	74.701	0	78	08:00-15:59	16.1765	282
875	Walk-in	7	1	1	1	0	0	1	1	74.701	1	77	08:00-15:59	16.1765	262
876	Walk-in	6	0	1	0	0	1	1	1	74.701	0	27	16:00-23:59	16.1765	222
877	Walk-in	6	0	1	1	0	0	1	1	74.701	0	84	16:00-23:59	16.1765	313
878	Walk-in	6	0	1	1	0	1	1	1	74.701	0	88	08:00-15:59	16.1765	162
879	Walk-in	6	0	1	0	0	0	1	0	74.701	0	61	16:00-23:59	16.1765	201
880	Ambulance	4	1	1	1	0	1	1	1	74.701	1	7	16:00-23:59	16.1765	159
881	Walk-in	5	1	1	1	1	0	1	1	74.701	0	81	16:00-23:59	16.1765	232
882	Ambulance	7	2	1	1	1	0	1	1	74.701	0	65	16:00-23:59	16.1765	153
883	Walk-in	1	0	1	1	0	0	1	1	73.2291	0	76	0:00-07:59	8.77193	253
884	Walk-in	6	0	1	0	0	0	1	1	73.2291	0	26	08:00-15:59	8.77193	205
885	Ambulance	10	1	1	1	0	1	1	1	73.2291	0	55	08:00-15:59	8.77193	139
886	Ambulance	4	1	1	1	0	0	1	1	73.2291	0	68	08:00-15:59	8.77193	154
887	Walk-in	11	1	0	0	0	0	1	0	73.2291	0	0	16:00-23:59	8.77193	526
888	Ambulance	9	1	1	1	0	0	1	1	73.2291	0	60	16:00-23:59	8.77193	122
889	Walk-in	5	0	1	0	0	0	1	1	73.2291	0	44	16:00-23:59	8.77193	136
890	Walk-in	5	0	1	1	0	1	1	1	73.2291	0	81	16:00-23:59	8.77193	147
891	Walk-in	5	0	1	1	0	1	1	1	73.2291	0	64	16:00-23:59	8.77193	161
892	Ambulance	4	1	1	0	0	1	1	1	73.2291	0	84	16:00-23:59	8.77193	117
893	Walk-in	2	0	0	0	0	0	1	0	73.4131	0	60	16:00-23:59	25.3731	53
894	Ambulance	2	2	1	1	1	1	1	1	73.4131	0	63	0:00-07:59	25.3731	122
895	Ambulance	1	1	1	1	0	0	1	1	73.4131	0	70	0:00-07:59	25.3731	300
896	Walk-in	3	0	1	1	0	0	1	1	73.4131	0	38	0:00-07:59	25.3731	278
897	Ambulance	1	1	1	0	0	0	1	1	73.4131	0	57	08:00-15:59	25.3731	51
898	Ambulance	1	1	1	1	0	1	1	1	73.4131	0	67	08:00-15:59	25.3731	165
899	Ambulance	2	1	1	1	0	1	1	1	73.4131	0	89	08:00-15:59	25.3731	315
900	Walk-in	5	1	1	0	1	0	1	1	73.4131	0	78	08:00-15:59	25.3731	333
901	Walk-in	5	1	0	0	0	0	1	0	73.4131	0	2	08:00-15:59	25.3731	39
902	Walk-in	1	0	1	1	0	0	1	1	73.4131	0	33	16:00-23:59	25.3731	142
903	Walk-in	1	0	1	1	0	0	1	1	73.4131	0	80	16:00-23:59	25.3731	210
904	Walk-in	7	0	1	0	0	0	1	0	73.4131	1	2	16:00-23:59	25.3731	168
905	Walk-in	7	0	1	0	0	0	1	0	73.4131	1	2	16:00-23:59	25.3731	162
906	Ambulance	6	3	1	1	0	0	1	1	73.4131	3	63	16:00-23:59	25.3731	327
907	Ambulance	6	3	0	0	0	0	1	1	73.4131	3	32	16:00-23:59	25.3731	207
908	Walk-in	6	3	1	1	0	0	1	1	73.4131	0	66	16:00-23:59	25.3731	126
909	Walk-in	6	0	1	0	0	0	1	1	73.4131	1	60	16:00-23:59	25.3731	25
910	Ambulance	2	0	1	1	0	1	1	0	71.2971	0	75	08:00-15:59	10.0917	207
911	Walk-in	3	0	1	0	0	0	1	1	71.2971	0	90	08:00-15:59	10.0917	241
912	Walk-in	5	1	1	1	0	1	1	1	71.2971	1	65	08:00-15:59	10.0917	119
913	Ambulance	5	1	1	0	0	0	1	1	71.2971	1	68	08:00-15:59	10.0917	126
914	Ambulance	4	2	1	0	0	0	1	0	71.2971	1	73	08:00-15:59	10.0917	153
915	Ambulance	4	2	1	0	0	0	1	1	71.2971	1	59	08:00-15:59	10.0917	256
916	Ambulance	6	0	1	1	0	0	1	1	71.2971	0	85	16:00-23:59	10.0917	173
917	Walk-in	6	0	0	0	0	0	1	0	71.2971	0	34	16:00-23:59	10.0917	70
918	Ambulance	5	2	1	1	0	1	1	1	71.2971	0	55	16:00-23:59	10.0917	213
919	Ambulance	10	2	1	1	0	1	1	1	71.2971	0	85	16:00-23:59	10.0917	186
920	Walk-in	7	0	0	0	0	0	1	0	71.2971	1	0	16:00-23:59	10.0917	112
921	Walk-in	4	0	1	0	0	0	1	0	70.4692	0	0	0:00-07:59	6.0241	91
922	Walk-in	12	1	1	1	0	0	1	1	70.4692	0	60	08:00-15:59	6.0241	135
923	Ambulance	12	1	0	1	0	0	1	0	70.4692	0	1	08:00-15:59	6.0241	78
924	Walk-in	13	0	1	0	0	1	1	0	70.4692	0	58	08:00-15:59	6.0241	101
925	Walk-in	10	1	1	1	0	0	1	1	70.4692	0	57	08:00-15:59	6.0241	153
926	Ambulance	7	1	1	0	0	0	1	1	70.4692	0	81	16:00-23:59	6.0241	125
927	Walk-in	14	1	1	1	0	0	1	0	70.4692	0	71	16:00-23:59	6.0241	241
928	Walk-in	11	0	1	1	0	1	1	1	70.4692	0	20	16:00-23:59	6.0241	148
929	Ambulance	12	1	1	1	0	1	1	1	70.4692	0	13	16:00-23:59	6.0241	194
930	Ambulance	7	1	0	1	0	1	1	1	70.4692	0	35	16:00-23:59	6.0241	151
931	Ambulance	2	1	1	1	0	1	1	1	69.8252	0	57	0:00-07:59	8.90052	455
932	Walk-in	6	1	1	1	0	1	1	1	69.8252	0	68	0:00-07:59	8.90052	317
933	Ambulance	10	1	1	1	0	1	1	1	69.8252	0	74	08:00-15:59	8.90052	282
934	Walk-in	13	0	0	0	0	0	1	0	69.8252	0	7	08:00-15:59	8.90052	153
935	Walk-in	13	0	1	0	0	0	1	0	69.8252	0	73	08:00-15:59	8.90052	161
936	Walk-in	9	0	1	0	0	0	1	0	69.8252	1	2	08:00-15:59	8.90052	174
937	Walk-in	16	0	1	0	0	0	1	1	69.8252	1	39	08:00-15:59	8.90052	147
938	Walk-in	16	0	1	0	0	0	1	0	69.8252	1	86	08:00-15:59	8.90052	216
939	Walk-in	16	0	0	0	0	0	1	0	69.8252	0	4	08:00-15:59	8.90052	111
940	Walk-in	16	0	0	0	0	1	1	0	69.8252	0	65	08:00-15:59	8.90052	123
941	Walk-in	12	0	1	0	0	0	1	1	69.8252	0	94	08:00-15:59	8.90052	285
942	Walk-in	10	2	1	0	0	1	1	1	69.8252	0	84	08:00-15:59	8.90052	148
943	Walk-in	9	0	1	1	0	1	1	1	69.8252	1	68	16:00-23:59	8.90052	230
944	Walk-in	9	0	1	1	0	0	1	1	69.8252	1	86	16:00-23:59	8.90052	149
945	Walk-in	14	0	1	0	0	0	1	1	69.8252	0	86	16:00-23:59	8.90052	87
946	Walk-in	14	0	1	1	1	0	1	1	69.8252	0	82	16:00-23:59	8.90052	188
947	Ambulance	3	1	1	1	0	0	1	1	69.8252	0	85	16:00-23:59	8.90052	81
948	Walk-in	18	0	1	0	0	0	1	1	69.8252	0	40	08:00-15:59	6.41711	318
949	Walk-in	23	0	0	1	1	1	1	1	69.8252	0	66	08:00-15:59	6.41711	262
950	Walk-in	23	0	1	0	0	1	1	1	69.8252	0	50	08:00-15:59	6.41711	262
951	Walk-in	23	0	1	0	0	0	1	1	69.8252	0	66	08:00-15:59	6.41711	330
952	Walk-in	8	0	1	0	0	0	1	1	69.8252	1	3	08:00-15:59	6.41711	158
953	Ambulance	16	1	1	0	0	0	1	1	69.8252	1	86	08:00-15:59	6.41711	287
954	Walk-in	10	0	1	1	0	1	1	1	69.8252	0	81	08:00-15:59	6.41711	163
955	Walk-in	7	0	1	0	0	0	1	0	69.8252	0	3	08:00-15:59	6.41711	175
956	Walk-in	9	1	1	1	0	1	1	1	69.8252	0	64	16:00-23:59	6.41711	178
957	Walk-in	9	0	1	1	0	1	1	1	69.8252	0	90	16:00-23:59	6.41711	240
958	Ambulance	7	1	0	0	0	0	1	0	69.8252	0	22	16:00-23:59	6.41711	204
959	Walk-in	2	0	1	0	0	0	1	0	69.8252	0	1	16:00-23:59	6.41711	112
960	Walk-in	2	0	1	1	0	0	1	1	70.1012	0	19	0:00-07:59	8.64198	86
961	Walk-in	2	0	0	0	0	0	1	0	70.1012	0	38	0:00-07:59	8.64198	68
962	Walk-in	20	1	1	0	0	1	1	1	70.1012	0	74	08:00-15:59	8.64198	386
963	Ambulance	20	1	1	1	0	0	1	0	70.1012	0	56	08:00-15:59	8.64198	297
964	Walk-in	10	0	1	0	0	0	1	0	70.1012	2	84	08:00-15:59	8.64198	337
965	Walk-in	7	1	1	1	1	0	1	1	70.1012	2	88	08:00-15:59	8.64198	255
966	Ambulance	8	1	1	0	0	0	1	1	70.1012	3	78	08:00-15:59	8.64198	307
967	Walk-in	9	0	1	1	0	1	1	1	70.1012	0	73	08:00-15:59	8.64198	185
968	Walk-in	9	0	1	1	0	0	1	1	70.1012	2	58	08:00-15:59	8.64198	115
969	Ambulance	5	1	1	0	0	1	1	1	70.1012	3	74	08:00-15:59	8.64198	197
970	Walk-in	16	1	0	1	0	1	1	0	70.1012	1	10	16:00-23:59	8.64198	168
971	Ambulance	16	1	1	1	0	1	1	1	70.1012	1	57	16:00-23:59	8.64198	100
972	Walk-in	9	0	0	0	0	0	1	0	70.1012	0	3	16:00-23:59	8.64198	264
973	Walk-in	5	0	1	0	0	0	1	1	70.1012	0	45	16:00-23:59	8.64198	747
974	Walk-in	1	0	1	1	0	1	1	1	72.4011	0	90	08:00-15:59	12.1951	351
975	Ambulance	7	1	1	1	0	0	1	1	72.4011	0	85	08:00-15:59	12.1951	153
976	Walk-in	7	0	1	0	0	0	1	0	72.4011	0	3	08:00-15:59	12.1951	134
977	Walk-in	4	0	1	1	0	1	1	1	72.4011	0	81	08:00-15:59	12.1951	305
978	Walk-in	6	1	1	0	0	0	1	1	72.4011	0	33	08:00-15:59	12.1951	103
979	Walk-in	4	0	0	0	0	0	1	0	72.4011	0	49	16:00-23:59	12.1951	66
980	Walk-in	4	0	1	1	1	0	1	1	72.4011	0	67	16:00-23:59	12.1951	70
981	Walk-in	10	1	1	0	0	0	1	0	72.4011	0	0	16:00-23:59	12.1951	218
982	Ambulance	10	1	1	1	0	0	1	1	72.4011	0	74	16:00-23:59	12.1951	95
983	Walk-in	7	1	0	0	0	0	1	0	72.4011	0	32	16:00-23:59	12.1951	111
984	Ambulance	3	1	1	0	1	0	1	0	72.2171	0	60	16:00-23:59	26.6667	134
985	Walk-in	3	0	1	0	0	0	1	1	72.2171	0	39	0:00-07:59	26.6667	305
986	Ambulance	1	0	1	1	1	0	1	1	72.2171	0	81	0:00-07:59	26.6667	333
987	Ambulance	2	2	1	0	0	1	1	1	72.2171	1	69	08:00-15:59	26.6667	33
988	Walk-in	4	0	1	1	0	1	1	1	72.2171	0	85	08:00-15:59	26.6667	229
989	Walk-in	5	0	1	1	0	0	1	1	72.2171	0	80	08:00-15:59	26.6667	356
990	Walk-in	5	0	1	1	0	1	1	1	72.2171	0	46	08:00-15:59	26.6667	183
991	Walk-in	5	0	0	0	0	0	1	0	72.2171	0	60	08:00-15:59	26.6667	39
992	Ambulance	5	1	1	0	0	0	1	1	72.2171	0	78	16:00-23:59	26.6667	60
993	Walk-in	5	1	1	1	0	1	1	1	72.2171	0	67	08:00-15:59	26.6667	345
994	Walk-in	4	0	1	0	0	0	1	1	72.2171	0	57	16:00-23:59	26.6667	203
995	Ambulance	6	2	1	0	0	0	1	0	72.2171	0	37	16:00-23:59	26.6667	78
996	Ambulance	6	2	1	0	0	1	1	1	72.2171	0	45	16:00-23:59	26.6667	136
997	Walk-in	6	1	1	1	0	1	1	1	72.2171	1	58	16:00-23:59	26.6667	305
998	Walk-in	8	2	1	0	0	0	1	0	72.2171	1	30	16:00-23:59	26.6667	183
999	Walk-in	2	0	1	1	0	1	1	1	72.2171	0	79	16:00-23:59	26.6667	165
1000	Ambulance	1	1	1	0	0	1	1	1	70.5612	0	62	0:00-07:59	17.1717	133
1001	Walk-in	2	0	1	1	0	1	1	1	70.5612	0	63	0:00-07:59	17.1717	125
1002	Walk-in	5	0	1	0	0	0	1	1	70.5612	0	79	08:00-15:59	17.1717	117
1003	Walk-in	6	0	1	0	0	1	1	0	70.5612	0	72	08:00-15:59	17.1717	261
1004	Walk-in	6	0	1	1	0	0	1	1	70.5612	0	79	08:00-15:59	17.1717	450
1005	Ambulance	4	2	1	1	0	0	1	1	70.5612	1	75	08:00-15:59	17.1717	211
1006	Walk-in	4	2	1	1	0	0	1	1	70.5612	1	57	08:00-15:59	17.1717	253
1007	Walk-in	4	2	1	0	0	1	1	1	70.5612	0	83	08:00-15:59	17.1717	127
1008	Ambulance	5	1	1	1	0	0	1	1	70.5612	1	53	08:00-15:59	17.1717	147
1009	Walk-in	5	1	1	0	0	0	1	1	70.5612	0	81	08:00-15:59	17.1717	145
1010	Walk-in	5	0	1	1	0	0	1	1	70.5612	1	14	16:00-23:59	17.1717	116
1011	Walk-in	5	0	1	1	0	0	1	1	70.5612	1	84	16:00-23:59	17.1717	246
1012	Walk-in	12	0	1	1	0	0	1	0	70.5612	1	72	16:00-23:59	17.1717	382
1013	Walk-in	12	0	1	1	0	0	1	0	70.5612	1	69	16:00-23:59	17.1717	210
1014	Walk-in	10	1	1	0	0	0	1	1	70.5612	0	64	16:00-23:59	17.1717	107
1015	Walk-in	4	0	0	1	0	1	1	0	70.5612	0	26	16:00-23:59	17.1717	276
1016	Walk-in	7	0	0	0	0	1	1	0	70.5612	0	10	16:00-23:59	17.1717	188
1017	Walk-in	7	0	1	0	0	0	1	1	70.5612	0	85	0:00-07:59	6.92308	54
1018	Ambulance	7	1	1	0	0	0	1	1	70.5612	0	68	08:00-15:59	6.92308	223
1019	Ambulance	6	1	1	1	1	0	1	1	70.5612	0	69	08:00-15:59	6.92308	127
1020	Walk-in	6	1	1	0	0	0	1	0	70.5612	0	5	08:00-15:59	6.92308	192
1021	Ambulance	10	1	1	1	0	1	1	1	70.5612	0	87	16:00-23:59	6.92308	275
1022	Walk-in	10	1	1	0	0	0	1	1	70.5612	0	6	16:00-23:59	6.92308	153
1023	Walk-in	11	0	1	1	0	0	1	1	70.5612	0	37	16:00-23:59	6.92308	177
1024	Walk-in	6	0	1	1	1	0	1	1	70.5612	1	15	16:00-23:59	6.92308	218
1025	Ambulance	3	1	1	0	0	0	1	1	70.5612	0	31	16:00-23:59	6.92308	75
1026	Ambulance	3	1	1	1	1	0	1	1	74.333	0	86	0:00-07:59	19.0476	69
1027	Ambulance	2	1	1	0	0	0	1	0	74.333	0	85	0:00-07:59	19.0476	185
1028	Ambulance	1	1	1	1	0	1	1	1	74.333	0	63	0:00-07:59	19.0476	94
1029	Ambulance	1	1	1	1	0	1	1	1	74.333	0	85	08:00-15:59	19.0476	170
1030	Ambulance	3	3	1	1	0	1	1	1	74.333	0	58	08:00-15:59	19.0476	134
1031	Ambulance	6	1	1	1	0	0	1	1	74.333	0	71	16:00-23:59	19.0476	95
1032	Walk-in	6	1	1	1	0	0	1	1	74.333	0	84	08:00-15:59	19.0476	154
1033	Walk-in	6	2	1	1	0	0	1	0	74.333	0	81	16:00-23:59	19.0476	219
1034	Ambulance	3	1	0	0	0	0	1	0	74.333	0	56	16:00-23:59	19.0476	172
1035	Ambulance	5	1	1	0	0	1	1	1	74.333	0	88	16:00-23:59	19.0476	96
1036	Walk-in	6	0	1	1	0	0	1	1	74.333	0	90	16:00-23:59	19.0476	165
1037	Walk-in	3	1	1	1	0	1	1	1	74.333	0	76	16:00-23:59	19.0476	157
1038	Walk-in	3	0	1	1	0	1	1	1	76.3569	0	21	0:00-07:59	15.2542	278
1039	Walk-in	3	0	0	0	0	0	1	0	76.3569	0	77	0:00-07:59	15.2542	385
1040	Ambulance	3	1	1	0	0	0	1	1	76.3569	0	22	08:00-15:59	15.2542	119
1041	Walk-in	2	0	1	1	0	1	1	1	76.3569	0	80	08:00-15:59	15.2542	303
1042	Walk-in	5	0	0	0	0	0	1	0	76.3569	0	0	08:00-15:59	15.2542	49
1043	Ambulance	5	0	1	1	1	0	1	1	76.3569	0	59	16:00-23:59	15.2542	254
1044	Ambulance	3	1	1	1	0	1	1	0	76.3569	0	22	16:00-23:59	15.2542	75
1045	Walk-in	6	0	1	1	0	1	1	1	76.3569	0	65	16:00-23:59	15.2542	202
1046	Walk-in	1	0	1	1	0	0	1	0	76.3569	0	69	16:00-23:59	15.2542	145
1047	Walk-in	4	1	1	1	1	0	1	1	76.8169	0	58	08:00-15:59	16.3636	282
1048	Ambulance	4	1	1	1	0	0	1	1	76.8169	0	88	08:00-15:59	16.3636	367
1049	Walk-in	4	1	1	1	0	0	1	1	76.8169	0	82	08:00-15:59	16.3636	174
1050	Walk-in	3	0	1	0	0	0	1	1	76.8169	0	95	08:00-15:59	16.3636	84
1051	Walk-in	3	0	1	0	0	1	1	1	76.8169	0	70	08:00-15:59	16.3636	157
1052	Walk-in	7	0	1	1	0	1	1	0	76.8169	0	10	16:00-23:59	16.3636	175
1053	Walk-in	7	0	1	1	0	0	1	1	76.8169	0	36	16:00-23:59	16.3636	262
1054	Ambulance	6	1	1	1	0	0	1	1	76.8169	0	83	16:00-23:59	16.3636	83
1055	Walk-in	3	0	1	0	0	1	1	1	76.8169	0	76	16:00-23:59	16.3636	121
1056	Walk-in	1	0	1	0	0	0	1	1	76.5409	0	56	08:00-15:59	8.33333	92
1057	Ambulance	1	1	1	0	0	1	1	1	76.5409	0	89	08:00-15:59	8.33333	173
1058	Walk-in	7	0	1	1	0	1	1	0	76.5409	0	78	16:00-23:59	8.33333	254
1059	Walk-in	7	0	1	0	0	0	1	1	76.5409	0	54	16:00-23:59	8.33333	165
1060	Ambulance	1	1	1	1	0	0	1	1	76.4489	0	72	08:00-15:59	27.1186	309
1061	Walk-in	1	0	1	0	0	0	1	0	76.4489	0	1	08:00-15:59	27.1186	80
1062	Walk-in	4	1	1	0	0	0	1	1	76.4489	0	1	08:00-15:59	27.1186	151
1063	Ambulance	4	1	1	1	0	0	1	1	76.4489	0	85	08:00-15:59	27.1186	86
1064	Ambulance	2	2	1	0	0	0	1	1	76.4489	1	94	08:00-15:59	27.1186	120
1065	Ambulance	4	2	0	0	0	0	1	0	76.4489	2	39	08:00-15:59	27.1186	163
1066	Ambulance	5	2	1	1	1	0	1	1	76.4489	1	92	16:00-23:59	27.1186	194
1067	Ambulance	5	2	1	1	0	1	1	1	76.4489	1	73	16:00-23:59	27.1186	137
1068	Ambulance	5	2	1	0	1	0	1	1	76.4489	0	68	16:00-23:59	27.1186	320
1069	Walk-in	3	0	0	0	0	0	1	0	76.4489	2	81	16:00-23:59	27.1186	18
1070	Walk-in	5	1	1	0	0	0	1	1	76.4489	1	39	16:00-23:59	27.1186	155
1071	Walk-in	5	1	0	0	0	1	1	0	76.4489	1	32	16:00-23:59	27.1186	223
1072	Ambulance	5	1	1	0	0	0	1	1	76.4489	1	82	16:00-23:59	27.1186	157
1073	Walk-in	7	0	1	0	0	0	1	0	76.4489	1	0	16:00-23:59	27.1186	43
1074	Walk-in	1	0	1	1	0	1	1	1	76.4489	0	54	16:00-23:59	27.1186	134
1075	Walk-in	2	0	1	0	0	1	1	1	76.4489	0	81	16:00-23:59	27.1186	220
1076	Ambulance	1	0	1	1	0	1	1	1	73.965	0	66	08:00-15:59	8.33333	150
1077	Ambulance	5	2	1	1	0	0	1	1	73.965	0	61	08:00-15:59	8.33333	256
1078	Walk-in	3	0	1	1	0	0	1	1	73.965	1	38	08:00-15:59	8.33333	166
1079	Walk-in	6	0	1	0	0	0	1	1	73.965	2	77	08:00-15:59	8.33333	130
1080	Walk-in	5	1	1	1	0	1	1	1	73.965	0	73	16:00-23:59	8.33333	135
1081	Walk-in	2	0	0	0	0	0	1	0	73.965	0	23	16:00-23:59	8.33333	44
1082	Walk-in	3	0	1	1	0	0	1	1	73.965	0	66	0:00-07:59	11.9718	198
1083	Walk-in	3	0	1	1	1	0	1	1	73.965	0	42	0:00-07:59	11.9718	653
1084	Walk-in	2	1	1	0	0	0	1	1	73.965	0	72	0:00-07:59	11.9718	341
1085	Ambulance	2	1	1	1	0	0	1	1	73.965	0	55	0:00-07:59	11.9718	406
1086	Ambulance	2	1	1	1	0	0	1	1	73.965	0	57	0:00-07:59	11.9718	139
1087	Ambulance	3	0	1	0	0	1	1	1	73.965	0	50	08:00-15:59	11.9718	57
1088	Walk-in	3	1	1	1	0	1	1	1	73.965	1	78	08:00-15:59	11.9718	236
1089	Walk-in	8	0	0	1	0	0	1	0	73.965	1	1	08:00-15:59	11.9718	277
1090	Walk-in	8	0	0	1	0	1	1	0	73.965	1	3	08:00-15:59	11.9718	486
1091	Walk-in	7	0	1	1	0	0	1	1	73.965	1	31	08:00-15:59	11.9718	316
1092	Ambulance	10	2	1	1	1	0	1	1	73.965	0	74	08:00-15:59	11.9718	127
1093	Walk-in	10	2	1	0	0	0	1	1	73.965	0	54	08:00-15:59	11.9718	230
1094	Ambulance	12	3	1	1	0	0	1	0	73.965	0	86	08:00-15:59	11.9718	131
1095	Walk-in	9	1	1	0	0	0	1	0	73.965	0	64	16:00-23:59	11.9718	51
1096	Walk-in	9	1	1	0	0	0	1	0	73.965	0	3	16:00-23:59	11.9718	203
1097	Walk-in	7	0	1	0	0	0	1	0	73.965	0	0	16:00-23:59	11.9718	55
1098	Walk-in	8	0	0	0	0	1	1	0	73.965	0	2	16:00-23:59	11.9718	59
1099	Ambulance	7	1	1	1	1	0	1	1	76.9089	0	67	0:00-07:59	23.6842	90
1100	Walk-in	7	1	1	0	0	0	1	0	76.9089	0	1	0:00-07:59	23.6842	65
1101	Walk-in	1	0	1	0	0	0	1	0	76.9089	0	7	0:00-07:59	23.6842	396
1102	Walk-in	1	0	1	0	0	1	1	1	76.9089	0	82	0:00-07:59	23.6842	68
1103	Walk-in	1	0	1	1	0	0	1	1	76.9089	0	89	0:00-07:59	23.6842	170
1104	Ambulance	1	1	1	1	1	0	1	1	76.9089	1	83	08:00-15:59	23.6842	300
1105	Walk-in	2	1	1	0	0	1	1	1	76.9089	0	92	08:00-15:59	23.6842	263
1106	Ambulance	2	1	1	1	0	1	1	1	76.9089	0	15	08:00-15:59	23.6842	140
1107	Walk-in	3	0	1	0	0	1	1	1	76.9089	0	67	08:00-15:59	23.6842	246
1108	Walk-in	3	0	1	1	0	1	1	1	76.9089	0	36	08:00-15:59	23.6842	367
1109	Walk-in	6	0	0	0	0	0	1	1	76.9089	1	89	08:00-15:59	23.6842	402
1110	Walk-in	5	2	1	1	0	0	1	0	76.9089	0	87	08:00-15:59	23.6842	392
1111	Ambulance	5	2	1	1	1	1	1	1	76.9089	0	67	08:00-15:59	23.6842	187
1112	Walk-in	7	0	1	0	0	0	1	0	76.9089	0	81	16:00-23:59	23.6842	162
1113	Walk-in	2	0	0	0	0	1	1	0	76.9089	0	62	16:00-23:59	23.6842	82
1114	Ambulance	6	1	1	0	0	0	1	0	76.9089	0	7	16:00-23:59	23.6842	84
1115	Ambulance	10	1	1	0	0	1	1	0	76.9089	1	91	16:00-23:59	23.6842	138
1116	Ambulance	5	1	1	1	0	1	1	1	76.9089	0	73	16:00-23:59	23.6842	129
1117	Ambulance	1	1	1	1	0	1	1	1	78.5649	0	20	0:00-07:59	19.697	126
1118	Walk-in	1	0	1	1	0	1	1	0	78.5649	0	73	0:00-07:59	19.697	227
1119	Ambulance	2	2	1	1	0	1	1	1	78.5649	0	54	08:00-15:59	19.697	141
1120	Ambulance	2	2	1	1	0	0	1	1	78.5649	0	61	08:00-15:59	19.697	71
1121	Ambulance	5	4	1	1	0	0	1	1	78.5649	0	71	08:00-15:59	19.697	315
1122	Ambulance	5	4	1	0	0	1	1	1	78.5649	0	14	08:00-15:59	19.697	137
1123	Ambulance	5	4	1	0	0	1	1	1	78.5649	0	71	08:00-15:59	19.697	129
1124	Ambulance	5	2	1	1	0	0	1	1	78.5649	0	66	08:00-15:59	19.697	143
1125	Walk-in	5	2	1	0	0	0	1	1	78.5649	0	67	08:00-15:59	19.697	132
1126	Walk-in	5	0	1	0	0	0	1	0	78.5649	0	0	08:00-15:59	19.697	76
1127	Ambulance	1	0	1	1	0	0	1	1	78.5649	0	89	16:00-23:59	19.697	127
1128	Ambulance	7	2	1	0	0	0	1	1	78.5649	0	91	16:00-23:59	19.697	214
1129	Ambulance	7	2	1	1	1	0	1	1	78.5649	0	83	16:00-23:59	19.697	232
1130	Ambulance	4	1	1	1	0	0	1	1	77.3689	0	96	08:00-15:59	12.3077	151
1131	Walk-in	4	1	1	0	0	0	1	1	77.3689	0	40	08:00-15:59	12.3077	157
1132	Walk-in	5	0	0	0	0	0	1	0	77.3689	0	1	08:00-15:59	12.3077	103
1133	Walk-in	5	0	1	0	0	0	1	1	77.3689	0	62	08:00-15:59	12.3077	153
1134	Walk-in	4	0	0	0	0	0	1	0	77.3689	0	1	16:00-23:59	12.3077	59
1135	Walk-in	7	0	1	1	0	0	1	1	77.3689	0	70	16:00-23:59	12.3077	137
1136	Walk-in	4	0	1	0	0	1	1	1	77.3689	1	38	16:00-23:59	12.3077	155
1137	Walk-in	5	1	1	1	0	1	1	1	77.3689	0	82	16:00-23:59	12.3077	198
1138	Ambulance	1	1	1	1	0	0	1	1	77.1849	0	60	0:00-07:59	10.9375	110
1139	Walk-in	2	0	1	1	0	1	1	0	77.1849	0	51	08:00-15:59	10.9375	237
1140	Walk-in	1	0	1	0	0	1	1	1	77.1849	0	70	08:00-15:59	10.9375	177
1141	Walk-in	3	0	1	0	0	0	1	0	77.1849	0	1	08:00-15:59	10.9375	269
1142	Walk-in	4	0	1	0	0	0	1	1	77.1849	0	76	16:00-23:59	10.9375	63
1143	Ambulance	8	2	1	1	0	0	1	1	77.1849	0	77	16:00-23:59	10.9375	132
1144	Walk-in	7	0	1	0	0	0	1	0	77.1849	0	0	16:00-23:59	10.9375	179
1145	Walk-in	3	2	1	1	0	1	1	1	74.241	0	85	08:00-15:59	14.2857	235
1146	Ambulance	2	1	1	0	0	0	1	1	74.241	0	92	08:00-15:59	14.2857	57
1147	Walk-in	2	1	1	1	0	1	1	1	74.241	0	42	08:00-15:59	14.2857	275
1148	Walk-in	2	0	1	1	0	0	1	1	74.241	0	25	16:00-23:59	14.2857	292
1149	パトカー	6	0	0	0	0	0	1	0	74.241	1	62	16:00-23:59	14.2857	35
1150	Walk-in	7	1	0	0	0	1	1	0	74.241	1	2	16:00-23:59	14.2857	94
1151	Ambulance	6	1	1	1	0	0	1	0	74.241	0	83	16:00-23:59	14.2857	232
1152	Walk-in	10	1	1	0	0	0	1	1	74.241	0	12	16:00-23:59	14.2857	141
1153	Walk-in	1	0	1	0	0	1	1	1	72.0331	0	50	0:00-07:59	15	151
1154	Walk-in	4	1	1	1	0	0	1	0	72.0331	0	55	0:00-07:59	15	95
1155	Ambulance	2	2	1	1	0	1	1	1	72.0331	0	34	0:00-07:59	15	233
1156	Walk-in	2	2	0	1	1	0	1	0	72.0331	0	15	0:00-07:59	15	292
1157	Walk-in	5	0	1	1	0	1	1	1	72.0331	0	39	08:00-15:59	15	213
1158	Walk-in	5	0	1	1	0	0	1	1	72.0331	0	70	08:00-15:59	15	226
1159	Walk-in	3	0	1	1	0	0	1	1	72.0331	0	60	08:00-15:59	15	153
1160	Walk-in	8	0	1	0	0	0	1	0	72.0331	1	72	08:00-15:59	15	56
1161	Walk-in	8	0	1	1	0	1	1	1	72.0331	1	38	08:00-15:59	15	326
1162	Walk-in	5	0	1	0	1	0	1	0	72.0331	2	74	08:00-15:59	15	286
1163	Walk-in	5	0	1	0	0	0	1	1	72.0331	1	79	08:00-15:59	15	273
1164	Ambulance	3	1	1	1	0	0	1	0	72.0331	0	74	08:00-15:59	15	166
1165	Ambulance	8	1	1	1	0	1	1	1	72.0331	0	74	16:00-23:59	15	164
1166	Ambulance	9	1	0	0	0	0	1	0	72.0331	0	60	16:00-23:59	15	53
1167	Walk-in	9	1	1	0	0	0	1	0	72.0331	0	10	16:00-23:59	15	236
1168	Walk-in	4	0	1	1	0	0	1	1	71.2971	0	15	08:00-15:59	6.03448	443
1169	Ambulance	7	0	1	1	0	0	1	1	71.2971	0	75	08:00-15:59	6.03448	109
1170	Walk-in	7	2	1	1	1	0	1	1	71.2971	0	64	08:00-15:59	6.03448	189
1171	Ambulance	9	1	1	0	0	0	1	1	71.2971	0	63	08:00-15:59	6.03448	163
1172	Walk-in	9	0	1	0	0	0	1	0	71.2971	1	1	16:00-23:59	6.03448	138
1173	Walk-in	6	0	1	1	0	0	1	1	71.2971	0	80	16:00-23:59	6.03448	96
1174	Ambulance	6	1	1	1	0	0	1	1	71.2971	0	15	16:00-23:59	6.03448	237
1175	Ambulance	2	2	1	1	0	0	1	1	73.965	0	81	08:00-15:59	18.5185	341
1176	Walk-in	3	1	1	0	0	0	1	1	73.965	0	94	08:00-15:59	18.5185	99
1177	Walk-in	1	0	1	0	0	0	1	1	73.965	0	41	08:00-15:59	18.5185	98
1178	Walk-in	7	2	1	1	0	1	1	1	73.965	0	53	08:00-15:59	18.5185	481
1179	Walk-in	7	2	1	0	0	0	1	1	73.965	0	82	08:00-15:59	18.5185	19
1180	Ambulance	7	2	1	0	0	1	1	0	73.965	0	49	08:00-15:59	18.5185	166
1181	Walk-in	1	0	1	1	0	0	1	1	73.965	0	74	08:00-15:59	18.5185	97
1182	Walk-in	4	1	0	0	0	0	1	0	73.965	0	0	16:00-23:59	18.5185	149
1183	Walk-in	4	0	1	0	0	0	1	0	73.965	0	6	16:00-23:59	18.5185	176
1184	Walk-in	5	0	1	1	0	1	1	0	73.965	0	59	16:00-23:59	18.5185	230
1185	Ambulance	5	0	1	1	1	1	1	1	73.965	0	76	16:00-23:59	18.5185	171
1186	Walk-in	11	1	1	0	0	0	1	0	73.965	0	2	16:00-23:59	18.5185	231
1187	Walk-in	11	1	0	1	0	0	1	0	73.965	0	32	16:00-23:59	18.5185	99
1188	Ambulance	11	1	1	1	0	1	1	1	73.965	0	80	16:00-23:59	18.5185	726
1189	Walk-in	3	0	1	1	0	1	1	0	73.965	0	47	16:00-23:59	18.5185	235
1190	Walk-in	1	0	1	1	0	1	1	1	75.621	0	66	08:00-15:59	12.2807	313
1191	Ambulance	2	2	1	1	0	0	1	1	75.621	0	90	08:00-15:59	12.2807	80
1192	Walk-in	3	0	0	0	0	0	1	0	75.621	0	1	08:00-15:59	12.2807	253
1193	Walk-in	4	0	1	0	0	1	1	1	75.621	0	72	08:00-15:59	12.2807	80
1194	Ambulance	4	1	1	1	0	0	1	1	75.621	0	79	16:00-23:59	12.2807	73
1195	Walk-in	4	1	0	0	0	0	1	0	75.621	0	59	16:00-23:59	12.2807	3
1196	Ambulance	6	2	1	1	0	0	1	1	75.621	0	82	16:00-23:59	12.2807	149
1197	Walk-in	2	1	1	0	0	0	1	1	76.081	0	75	08:00-15:59	15	192
1198	Ambulance	4	1	1	1	0	0	1	1	76.081	0	59	08:00-15:59	15	86
1199	Walk-in	4	1	1	0	1	0	1	1	76.081	0	74	08:00-15:59	15	382
1200	Walk-in	3	0	1	1	0	1	1	1	76.081	0	64	08:00-15:59	15	209
1201	Walk-in	3	0	0	0	0	0	1	0	76.081	0	47	08:00-15:59	15	133
1202	Walk-in	1	0	0	0	0	0	1	0	76.081	0	11	16:00-23:59	15	57
1203	Walk-in	4	0	1	0	0	0	1	0	76.081	0	0	16:00-23:59	15	173
1204	Walk-in	10	0	1	1	0	1	1	1	76.081	0	79	16:00-23:59	15	252
1205	Walk-in	10	0	1	0	0	0	1	0	76.081	0	0	16:00-23:59	15	124
1206	Ambulance	2	1	1	1	1	0	1	0	76.7249	0	5	0:00-07:59	9.61538	129
1207	Ambulance	4	2	1	0	0	1	1	1	76.7249	0	74	08:00-15:59	9.61538	92
1208	Ambulance	4	2	1	0	0	0	1	1	76.7249	0	20	08:00-15:59	9.61538	153
1209	Walk-in	3	0	1	1	0	1	1	0	76.7249	0	76	08:00-15:59	9.61538	225
1210	Walk-in	7	0	1	1	0	1	1	1	76.7249	1	76	16:00-23:59	9.61538	239
1211	Ambulance	2	1	1	1	0	1	1	1	74.701	0	68	0:00-07:59	16.2791	457
1212	Walk-in	2	0	1	0	0	0	1	1	74.701	1	82	08:00-15:59	16.2791	35
1213	Walk-in	4	1	1	1	0	0	1	1	74.701	0	52	08:00-15:59	16.2791	170
1214	Walk-in	3	0	1	1	1	0	1	1	74.701	0	64	08:00-15:59	16.2791	397
1215	Walk-in	3	2	1	1	0	0	1	0	74.701	0	70	16:00-23:59	16.2791	38
1216	Ambulance	3	2	1	1	0	0	1	0	74.701	0	72	16:00-23:59	16.2791	87
1217	Walk-in	2	0	1	0	0	0	1	0	74.701	0	1	16:00-23:59	16.2791	211
1218	Walk-in	6	0	1	1	0	1	1	1	71.3891	0	67	08:00-15:59	18.8235	273
1219	Walk-in	6	0	1	1	0	0	1	0	71.3891	0	54	08:00-15:59	18.8235	263
1220	Walk-in	6	0	1	1	0	1	1	1	71.3891	0	72	08:00-15:59	18.8235	238
1221	Walk-in	6	1	1	1	1	0	1	1	71.3891	1	49	08:00-15:59	18.8235	208
1222	Ambulance	6	1	1	1	0	1	1	1	71.3891	1	83	08:00-15:59	18.8235	178
1223	Walk-in	3	0	1	1	0	1	1	0	71.3891	2	46	08:00-15:59	18.8235	190
1224	Walk-in	3	0	1	0	0	0	1	0	71.3891	2	1	08:00-15:59	18.8235	126
1225	Ambulance	7	1	1	0	0	1	1	1	71.3891	1	69	08:00-15:59	18.8235	154
1226	Walk-in	4	0	1	0	0	0	1	0	71.3891	0	5	08:00-15:59	18.8235	190
1227	Ambulance	9	2	1	0	0	1	1	1	71.3891	0	82	16:00-23:59	18.8235	116
1228	Walk-in	9	1	1	1	1	0	1	1	71.3891	0	81	16:00-23:59	18.8235	234
1229	Walk-in	9	1	1	0	0	0	1	0	71.3891	0	50	16:00-23:59	18.8235	38
1230	Walk-in	9	1	1	1	0	1	1	1	71.3891	0	83	16:00-23:59	18.8235	248
1231	Ambulance	9	1	1	0	0	0	1	1	71.3891	0	22	16:00-23:59	18.8235	114
1232	Walk-in	9	1	0	0	0	0	1	0	71.3891	0	28	16:00-23:59	18.8235	209
1233	Walk-in	6	2	0	0	0	0	1	0	71.3891	1	85	16:00-23:59	18.8235	274
1234	Walk-in	4	1	1	1	0	0	1	0	70.7452	1	24	0:00-07:59	6.33803	330
1235	Ambulance	4	1	0	1	0	1	1	1	70.7452	0	31	0:00-07:59	6.33803	454
1236	Walk-in	4	2	1	0	0	0	1	1	70.7452	0	29	0:00-07:59	6.33803	487
1237	Ambulance	4	1	1	0	0	1	1	1	70.7452	0	21	0:00-07:59	6.33803	154
1238	Walk-in	12	0	1	1	0	1	1	1	70.7452	2	79	08:00-15:59	6.33803	179
1239	Walk-in	11	1	1	1	0	0	1	1	70.7452	0	55	08:00-15:59	6.33803	348
1240	Ambulance	11	1	1	0	0	0	1	1	70.7452	0	66	08:00-15:59	6.33803	87
1241	Walk-in	5	0	1	1	0	0	1	1	70.7452	0	57	08:00-15:59	6.33803	199
1242	Walk-in	11	0	0	0	0	0	1	0	70.7452	0	56	16:00-23:59	6.33803	38
1243	Walk-in	3	0	1	1	0	1	1	1	74.057	0	86	16:00-23:59	20	150
1244	Walk-in	4	2	1	1	1	0	1	1	74.057	0	54	08:00-15:59	20	122
1245	Walk-in	2	1	1	0	0	0	1	1	74.057	0	75	08:00-15:59	20	54
1246	Walk-in	2	0	0	0	0	0	1	0	74.057	0	79	08:00-15:59	20	71
1247	Walk-in	2	0	1	0	0	0	1	0	74.057	0	2	08:00-15:59	20	119
1248	Walk-in	4	0	1	1	0	0	1	0	74.057	0	80	08:00-15:59	20	332
1249	Walk-in	4	0	1	1	0	0	1	1	74.057	0	72	08:00-15:59	20	119
1250	Ambulance	5	0	1	0	0	0	1	1	74.057	0	57	16:00-23:59	20	91
1251	Walk-in	4	1	1	1	0	0	1	1	74.057	0	91	16:00-23:59	20	247
1252	Walk-in	4	0	1	0	0	0	1	0	74.057	0	1	16:00-23:59	20	202
1253	Walk-in	10	0	0	0	0	0	1	0	74.057	0	86	16:00-23:59	20	201
1254	Walk-in	10	0	1	1	0	1	1	1	74.057	0	69	16:00-23:59	20	202
1255	Walk-in	1	0	1	0	0	0	1	1	74.517	0	19	0:00-07:59	23.8095	116
1256	Ambulance	1	1	1	1	0	1	1	1	74.517	0	89	0:00-07:59	23.8095	67
1257	Walk-in	1	0	0	0	0	0	1	0	74.517	0	0	08:00-15:59	23.8095	137
1258	Walk-in	3	0	1	1	0	0	1	1	74.517	1	73	08:00-15:59	23.8095	150
1259	Walk-in	3	0	0	0	0	1	1	0	74.517	1	4	08:00-15:59	23.8095	78
1260	Walk-in	3	0	1	1	1	1	1	0	74.517	0	79	08:00-15:59	23.8095	329
1261	Ambulance	5	1	1	0	0	0	1	1	74.517	0	75	08:00-15:59	23.8095	115
1262	Walk-in	5	2	1	0	0	0	1	1	74.517	1	76	08:00-15:59	23.8095	169
1263	Ambulance	5	2	1	0	0	0	1	1	74.517	0	83	16:00-23:59	23.8095	193
1264	Ambulance	5	1	1	0	0	0	1	1	74.517	2	77	16:00-23:59	23.8095	222
1265	Walk-in	5	1	1	0	0	0	1	0	74.517	0	0	16:00-23:59	23.8095	106
1266	Walk-in	11	1	1	0	0	0	1	1	74.517	1	13	16:00-23:59	23.8095	171
1267	Ambulance	11	1	1	1	1	0	1	1	74.517	1	65	16:00-23:59	23.8095	174
1268	Walk-in	5	1	1	1	0	0	1	1	74.517	0	83	16:00-23:59	23.8095	165
1269	Ambulance	5	1	1	1	0	1	1	1	74.517	0	40	16:00-23:59	23.8095	316
1270	Walk-in	1	0	1	0	0	1	1	1	74.333	0	67	0:00-07:59	11.4286	97
1271	Walk-in	2	0	1	1	0	1	1	1	74.333	0	69	08:00-15:59	11.4286	241
1272	Ambulance	3	1	1	1	0	1	1	1	74.333	0	80	08:00-15:59	11.4286	321
1273	Ambulance	1	1	1	1	0	1	1	1	74.333	0	85	08:00-15:59	11.4286	186
1274	Walk-in	4	1	1	0	1	0	1	0	74.333	0	76	16:00-23:59	11.4286	106
1275	Ambulance	9	1	1	1	0	0	1	1	74.333	0	74	16:00-23:59	11.4286	89
1276	Walk-in	12	0	1	0	0	0	1	1	74.333	0	58	16:00-23:59	11.4286	88
1277	Ambulance	6	3	1	0	0	1	1	1	74.333	0	58	16:00-23:59	11.4286	69
1278	Walk-in	3	0	0	0	0	0	1	1	75.437	0	63	16:00-23:59	12.8571	67
1279	Ambulance	3	1	1	1	0	0	1	0	75.437	0	3	0:00-07:59	12.8571	99
1280	Ambulance	3	1	1	0	0	0	1	1	75.437	0	77	0:00-07:59	12.8571	288
1281	Ambulance	3	1	1	1	0	0	1	0	75.437	0	79	08:00-15:59	12.8571	170
1282	Walk-in	6	1	1	1	0	0	1	1	75.437	0	77	08:00-15:59	12.8571	271
1283	Ambulance	1	1	0	0	0	0	1	1	75.437	1	85	16:00-23:59	12.8571	62
1284	Walk-in	10	0	1	1	0	0	1	0	75.437	1	44	16:00-23:59	12.8571	191
1285	Walk-in	10	0	1	0	0	0	1	1	75.437	1	92	16:00-23:59	12.8571	305
1286	Ambulance	3	1	1	1	0	1	1	1	75.437	0	74	16:00-23:59	12.8571	265
1287	Ambulance	2	1	1	1	0	0	1	0	74.333	0	29	0:00-07:59	9.45946	99
1288	Walk-in	2	0	1	1	0	0	1	1	74.333	0	81	08:00-15:59	9.45946	251
1289	Ambulance	2	1	1	0	0	0	1	1	74.333	1	92	08:00-15:59	9.45946	82
1290	Ambulance	7	1	1	1	0	0	1	1	74.333	0	77	16:00-23:59	9.45946	190
1291	Walk-in	7	1	1	1	0	0	1	1	74.333	0	86	16:00-23:59	9.45946	209
1292	Walk-in	7	1	1	0	0	0	1	0	74.333	0	24	16:00-23:59	9.45946	275
1293	Walk-in	8	0	1	0	0	0	1	0	74.333	0	21	16:00-23:59	9.45946	119
1294	Ambulance	2	1	1	1	0	1	1	1	71.7571	0	78	0:00-07:59	7.14286	67
1295	Walk-in	4	0	1	1	0	0	1	0	71.7571	0	76	08:00-15:59	7.14286	214
1296	Walk-in	4	0	1	1	0	1	1	0	71.7571	0	13	08:00-15:59	7.14286	186
1297	Walk-in	2	0	1	0	0	0	1	0	71.7571	1	11	08:00-15:59	7.14286	246
1298	Walk-in	3	0	1	1	0	0	1	1	71.7571	0	86	08:00-15:59	7.14286	216
1299	Walk-in	9	1	1	1	0	1	1	1	71.7571	0	70	16:00-23:59	7.14286	297
1300	Walk-in	8	0	1	0	1	0	1	1	71.7571	0	42	16:00-23:59	7.14286	247
1301	Walk-in	1	0	1	1	0	1	1	1	71.8491	0	44	0:00-07:59	11.5385	512
1302	Walk-in	1	0	1	1	0	0	1	0	71.8491	0	1	0:00-07:59	11.5385	307
1303	Ambulance	1	1	1	1	1	1	1	1	71.8491	0	44	0:00-07:59	11.5385	262
1304	Ambulance	10	1	1	1	0	1	1	1	71.8491	0	74	08:00-15:59	11.5385	286
1305	Walk-in	15	0	1	1	0	0	1	1	71.8491	0	36	08:00-15:59	11.5385	239
1306	Walk-in	15	0	1	0	0	0	1	1	71.8491	0	30	08:00-15:59	11.5385	338
1307	Walk-in	4	2	1	1	0	0	1	1	71.8491	1	81	08:00-15:59	11.5385	373
1308	Walk-in	5	0	1	0	0	0	1	1	71.8491	0	19	08:00-15:59	11.5385	199
1309	Walk-in	5	0	1	1	0	1	1	1	71.8491	0	83	08:00-15:59	11.5385	209
1310	Ambulance	7	2	1	1	1	0	1	1	71.8491	1	68	16:00-23:59	11.5385	283
1311	Walk-in	8	0	0	0	0	0	1	0	71.8491	0	2	16:00-23:59	11.5385	395
1312	Ambulance	12	2	1	1	0	0	1	1	71.8491	0	83	16:00-23:59	11.5385	121
1313	Ambulance	5	1	1	0	0	0	1	0	71.8491	0	1	16:00-23:59	11.5385	121
1314	パトカー	3	1	0	0	0	0	1	0	71.8491	0	49	16:00-23:59	11.5385	67
1315	Ambulance	4	1	0	0	0	0	1	0	71.8491	0	83	16:00-23:59	11.5385	123
1316	Walk-in	1	0	1	1	0	1	1	1	75.253	0	73	0:00-07:59	15.0685	190
1317	Walk-in	3	0	1	0	0	0	1	0	75.253	0	0	0:00-07:59	15.0685	122
1318	Ambulance	2	1	1	1	1	1	1	0	75.253	0	83	08:00-15:59	15.0685	344
1319	Walk-in	1	0	1	1	0	0	1	1	75.253	0	84	08:00-15:59	15.0685	272
1320	Ambulance	5	1	1	1	0	1	1	0	75.253	0	54	08:00-15:59	15.0685	164
1321	Walk-in	5	1	1	1	0	1	1	0	75.253	0	5	08:00-15:59	15.0685	330
1322	Ambulance	3	1	1	1	1	0	1	1	75.253	0	56	08:00-15:59	15.0685	288
1323	Walk-in	3	0	1	1	0	1	1	1	75.253	0	79	16:00-23:59	15.0685	308
1324	Ambulance	5	1	1	0	0	1	1	1	75.253	0	83	16:00-23:59	15.0685	46
1325	Walk-in	7	2	0	0	0	0	1	0	75.253	0	0	16:00-23:59	15.0685	41
1326	Ambulance	5	1	1	1	0	1	1	1	75.253	0	21	16:00-23:59	15.0685	109
1327	Ambulance	5	3	1	0	1	0	1	1	76.3569	0	86	08:00-15:59	23.913	143
1328	Ambulance	5	3	1	1	0	0	1	1	76.3569	0	31	08:00-15:59	23.913	148
1329	Ambulance	5	3	1	0	0	0	1	1	76.3569	0	53	08:00-15:59	23.913	72
1330	Walk-in	4	0	1	0	0	0	1	1	76.3569	0	61	16:00-23:59	23.913	97
1331	Ambulance	3	1	1	0	0	0	1	0	76.3569	0	37	16:00-23:59	23.913	61
1332	Ambulance	5	2	1	1	0	1	1	1	76.3569	0	62	16:00-23:59	23.913	204
1333	Ambulance	5	2	1	1	0	0	1	1	76.3569	0	59	16:00-23:59	23.913	104
1334	Ambulance	6	0	1	0	0	0	1	0	76.3569	0	80	16:00-23:59	23.913	6
1335	Ambulance	6	3	1	1	0	0	1	1	76.3569	0	77	16:00-23:59	23.913	135
1336	Ambulance	4	1	1	0	0	1	1	1	76.3569	0	59	16:00-23:59	23.913	163
1337	Walk-in	3	0	1	0	0	0	1	0	76.3569	0	4	16:00-23:59	23.913	141
1338	Ambulance	2	1	1	1	0	0	1	1	76.3569	0	58	0:00-07:59	16.9231	80
1339	Ambulance	2	1	1	1	0	0	1	1	76.3569	0	88	0:00-07:59	16.9231	223
1340	Ambulance	2	0	1	1	0	1	1	1	76.3569	0	22	08:00-15:59	16.9231	274
1341	Walk-in	2	1	1	1	0	1	1	1	76.3569	1	67	08:00-15:59	16.9231	335
1342	Walk-in	1	0	1	0	0	0	1	0	76.3569	1	2	08:00-15:59	16.9231	130
1343	Walk-in	3	0	1	0	0	0	1	1	76.3569	0	80	08:00-15:59	16.9231	123
1344	Walk-in	3	0	1	0	1	0	1	1	76.3569	0	63	08:00-15:59	16.9231	413
1345	Walk-in	6	1	1	1	0	0	1	1	76.3569	0	72	16:00-23:59	16.9231	184
1346	Ambulance	6	1	1	0	0	0	1	0	76.3569	0	82	16:00-23:59	16.9231	106
1347	Ambulance	2	2	1	1	0	1	1	1	76.3569	0	35	16:00-23:59	16.9231	208
1348	Ambulance	2	2	1	0	0	0	1	1	76.3569	0	51	16:00-23:59	16.9231	61
1349	Ambulance	1	1	1	1	0	1	1	1	76.5409	0	53	0:00-07:59	19.2982	131
1350	Ambulance	1	1	1	0	0	0	1	1	76.5409	0	82	0:00-07:59	19.2982	276
1351	Ambulance	2	1	1	1	0	0	1	1	76.5409	0	69	0:00-07:59	19.2982	247
1352	Walk-in	2	0	1	1	0	0	1	0	76.5409	0	3	08:00-15:59	19.2982	87
1353	Walk-in	4	0	1	1	0	1	1	1	76.5409	0	69	08:00-15:59	19.2982	196
1354	Walk-in	2	0	0	1	0	1	1	0	76.5409	0	77	08:00-15:59	19.2982	322
1355	Walk-in	2	0	1	0	0	0	1	1	76.5409	0	31	08:00-15:59	19.2982	45
1356	Ambulance	3	1	1	0	0	0	1	1	76.5409	0	5	16:00-23:59	19.2982	221
1357	Walk-in	8	2	1	0	0	0	1	0	76.5409	0	78	16:00-23:59	19.2982	143
1358	Ambulance	8	2	0	0	0	0	1	0	76.5409	0	0	16:00-23:59	19.2982	126
1359	Walk-in	8	2	1	0	0	1	1	1	76.5409	0	37	16:00-23:59	19.2982	133
1360	Ambulance	1	1	1	1	0	0	1	1	75.069	0	74	08:00-15:59	15	63
1361	Walk-in	2	0	1	0	0	1	1	1	75.069	0	92	08:00-15:59	15	94
1362	Walk-in	4	0	1	0	0	1	1	1	75.069	0	61	08:00-15:59	15	110
1363	Walk-in	4	0	0	0	0	0	1	1	75.069	0	38	08:00-15:59	15	41
1364	Walk-in	3	0	0	1	0	0	1	0	75.069	0	61	16:00-23:59	15	278
1365	Walk-in	14	0	1	0	0	0	1	0	75.069	0	37	16:00-23:59	15	153
1366	Walk-in	4	0	1	1	0	0	1	1	75.069	0	85	16:00-23:59	15	127
1367	Walk-in	4	0	0	0	0	0	1	0	75.069	1	9	16:00-23:59	15	119
1368	Ambulance	5	1	1	1	0	0	1	1	75.069	0	77	16:00-23:59	15	124
1369	Ambulance	1	0	1	1	0	1	1	1	73.2291	0	81	0:00-07:59	7.6087	180
1370	Walk-in	8	0	1	0	0	0	1	1	73.2291	0	3	0:00-07:59	7.6087	267
1371	Walk-in	5	1	1	0	0	0	1	0	73.2291	0	2	08:00-15:59	7.6087	167
1372	Walk-in	5	1	1	1	0	1	1	1	73.2291	0	28	16:00-23:59	7.6087	334
1373	Walk-in	3	0	1	0	0	0	1	0	73.2291	0	62	16:00-23:59	7.6087	85
1374	Walk-in	7	1	1	1	1	0	1	1	73.2291	0	56	16:00-23:59	7.6087	197
1375	Walk-in	5	0	1	1	0	0	1	1	73.2291	0	59	16:00-23:59	7.6087	179
1376	Walk-in	2	0	1	1	0	1	1	1	73.5051	0	30	0:00-07:59	11.0169	177
1377	Ambulance	7	1	1	1	0	0	1	1	73.5051	0	74	08:00-15:59	11.0169	126
1378	Ambulance	8	1	0	1	0	0	1	1	73.5051	0	81	08:00-15:59	11.0169	158
1379	Walk-in	9	1	1	0	0	0	1	1	73.5051	0	81	08:00-15:59	11.0169	102
1380	Ambulance	6	1	1	1	0	0	1	1	73.5051	0	61	08:00-15:59	11.0169	177
1381	Walk-in	6	1	1	0	0	1	1	1	73.5051	0	36	08:00-15:59	11.0169	207
1382	Walk-in	10	0	1	1	0	1	1	1	73.5051	0	87	08:00-15:59	11.0169	346
1383	Walk-in	13	0	1	0	0	0	1	0	73.5051	0	82	16:00-23:59	11.0169	135
1384	Walk-in	9	0	0	0	0	0	1	0	73.5051	0	65	16:00-23:59	11.0169	131
1385	Walk-in	9	0	0	0	0	0	1	0	73.5051	0	0	16:00-23:59	11.0169	66
1386	Walk-in	7	0	0	0	0	0	1	0	73.5051	0	1	16:00-23:59	11.0169	90
1387	Ambulance	5	1	1	1	0	0	1	0	73.5051	0	60	16:00-23:59	11.0169	52
1388	Walk-in	2	0	1	1	0	0	1	1	73.5051	0	18	16:00-23:59	11.0169	287
1389	Walk-in	5	0	1	1	0	1	1	1	77.0929	0	82	0:00-07:59	7.01754	93
1390	Ambulance	1	1	1	1	0	0	1	1	77.0929	0	91	0:00-07:59	7.01754	167
1391	Walk-in	1	0	1	0	0	0	1	1	77.0929	0	71	0:00-07:59	7.01754	50
1392	Walk-in	1	0	1	0	0	0	1	1	77.0929	0	77	08:00-15:59	7.01754	142
1393	Ambulance	3	1	1	1	0	1	1	1	76.7249	0	77	16:00-23:59	14.8936	512
1394	Walk-in	3	1	1	1	0	0	1	1	76.7249	0	50	08:00-15:59	14.8936	192
1395	Ambulance	3	1	1	0	0	1	1	1	76.7249	0	89	08:00-15:59	14.8936	137
1396	Walk-in	3	0	1	1	0	1	1	1	76.7249	0	76	16:00-23:59	14.8936	160
1397	Walk-in	2	0	1	1	0	0	1	0	76.7249	0	24	16:00-23:59	14.8936	403
1398	Ambulance	2	0	1	1	0	1	1	0	76.7249	0	24	16:00-23:59	14.8936	153
1399	Ambulance	7	3	1	1	0	0	1	1	76.7249	0	78	16:00-23:59	14.8936	149
1400	Walk-in	1	0	1	1	0	1	1	1	77.2769	0	79	08:00-15:59	15.873	127
1401	Ambulance	6	1	1	0	0	0	1	1	77.2769	0	54	16:00-23:59	15.873	124
1402	Walk-in	8	2	1	1	0	1	1	0	77.2769	1	69	16:00-23:59	15.873	212
1403	Ambulance	8	2	1	1	0	1	1	1	77.2769	1	15	16:00-23:59	15.873	182
1404	Walk-in	4	1	1	1	0	1	1	1	77.2769	0	77	16:00-23:59	15.873	310
1405	Walk-in	4	1	0	0	0	0	1	1	77.2769	0	22	16:00-23:59	15.873	260
1406	Walk-in	11	0	1	0	0	0	1	0	77.2769	0	1	16:00-23:59	15.873	238
1407	Walk-in	11	0	1	0	0	0	1	0	77.2769	0	0	16:00-23:59	15.873	246
1408	Walk-in	3	0	1	1	0	0	1	0	77.2769	0	1	16:00-23:59	15.873	93
1409	Walk-in	4	0	1	1	1	0	1	1	77.2769	0	60	16:00-23:59	15.873	179
1410	Ambulance	2	2	1	0	0	1	1	1	77.5529	0	83	08:00-15:59	7.59494	294
1411	Walk-in	3	0	1	1	1	0	1	1	77.5529	0	48	08:00-15:59	7.59494	111
1412	Ambulance	3	1	1	0	0	1	1	1	77.5529	0	95	16:00-23:59	7.59494	54
1413	Walk-in	9	0	1	0	0	1	1	1	77.5529	0	27	16:00-23:59	7.59494	204
1414	Walk-in	8	0	1	1	0	0	1	1	77.5529	0	31	16:00-23:59	7.59494	172
1415	Ambulance	4	1	1	0	0	0	1	1	77.5529	0	53	16:00-23:59	7.59494	86
1416	Ambulance	2	1	1	0	0	0	1	1	76.2649	0	27	0:00-07:59	22	106
1417	Ambulance	2	2	1	1	0	0	1	1	76.2649	0	84	0:00-07:59	22	144
1418	Ambulance	2	2	1	1	0	1	1	0	76.2649	0	20	0:00-07:59	22	190
1419	Walk-in	1	0	1	0	0	1	1	1	76.2649	0	79	08:00-15:59	22	65
1420	Ambulance	1	0	1	1	0	0	1	1	76.2649	0	32	08:00-15:59	22	84
1421	Walk-in	2	1	1	0	0	1	1	1	76.2649	0	78	08:00-15:59	22	182
1422	Ambulance	2	1	1	1	0	0	1	1	76.2649	0	86	08:00-15:59	22	93
1423	Walk-in	2	0	1	1	1	0	1	1	76.2649	0	77	16:00-23:59	22	103
1424	Ambulance	10	2	1	1	0	0	1	0	76.2649	0	85	16:00-23:59	22	217
1425	Ambulance	4	3	1	0	0	0	1	1	76.2649	0	61	16:00-23:59	22	80
1426	Walk-in	4	3	1	0	0	1	1	1	76.2649	0	30	16:00-23:59	22	139
1427	Walk-in	1	0	0	0	0	0	1	0	74.425	0	18	0:00-07:59	13.3333	101
1428	Walk-in	2	0	1	1	0	1	1	1	74.425	0	81	0:00-07:59	13.3333	219
1429	Walk-in	7	1	1	1	0	1	1	1	74.425	0	58	08:00-15:59	13.3333	168
1430	Walk-in	7	1	1	1	0	0	1	1	74.425	0	79	08:00-15:59	13.3333	326
1431	Walk-in	4	0	1	1	0	1	1	1	74.425	0	84	08:00-15:59	13.3333	190
1432	Walk-in	5	0	1	0	0	0	1	1	74.425	2	79	08:00-15:59	13.3333	157
1433	Walk-in	6	1	1	0	0	0	1	1	74.425	1	79	08:00-15:59	13.3333	140
1434	Walk-in	2	0	1	0	0	0	1	0	74.425	0	0	08:00-15:59	13.3333	76
1435	Walk-in	12	2	1	1	0	0	1	1	74.425	0	60	16:00-23:59	13.3333	223
1436	Walk-in	12	2	1	0	0	0	1	0	74.425	0	7	16:00-23:59	13.3333	96
1437	Walk-in	12	2	1	1	0	0	1	1	74.425	0	97	16:00-23:59	13.3333	204
1438	Ambulance	11	2	1	1	0	1	1	1	74.425	0	71	16:00-23:59	13.3333	114
1439	Ambulance	5	1	0	0	0	0	1	0	73.5971	0	41	0:00-07:59	6.47482	177
1440	Walk-in	13	0	0	0	0	0	1	0	73.5971	0	67	08:00-15:59	6.47482	109
1441	Walk-in	13	0	1	0	0	0	1	1	73.5971	0	44	08:00-15:59	6.47482	185
1442	Walk-in	4	0	0	0	0	0	1	0	73.5971	0	48	08:00-15:59	6.47482	58
1443	Ambulance	11	1	0	1	0	1	1	0	73.5971	0	84	16:00-23:59	6.47482	253
1444	Walk-in	5	1	1	0	0	1	1	1	73.5971	0	71	16:00-23:59	6.47482	199
1445	Ambulance	11	1	1	1	0	1	1	1	73.5971	0	75	16:00-23:59	6.47482	112
1446	Walk-in	11	1	1	1	0	0	1	0	73.5971	0	78	16:00-23:59	6.47482	192
1447	Ambulance	7	2	1	0	0	0	1	0	73.5971	0	1	16:00-23:59	6.47482	102
1448	Ambulance	5	1	0	0	0	0	1	0	76.4489	0	30	0:00-07:59	12.5	16
1449	Walk-in	3	0	0	0	0	0	1	0	76.4489	0	1	08:00-15:59	12.5	77
1450	Walk-in	2	0	1	0	0	0	1	1	76.4489	0	47	08:00-15:59	12.5	137
1451	Walk-in	3	0	0	1	0	0	1	1	76.4489	0	34	08:00-15:59	12.5	146
1452	Walk-in	3	0	1	1	0	0	1	1	76.4489	0	87	08:00-15:59	12.5	156
1453	Ambulance	2	1	1	1	0	1	1	1	76.4489	0	93	08:00-15:59	12.5	275
1454	Walk-in	6	0	1	0	0	0	1	0	76.4489	0	2	16:00-23:59	12.5	106
1455	Walk-in	6	0	1	0	0	1	1	1	76.4489	0	79	16:00-23:59	12.5	135
1456	Walk-in	3	0	1	1	0	1	1	1	78.3809	0	21	16:00-23:59	20	189
1457	Walk-in	2	0	0	1	0	1	1	0	78.3809	0	19	0:00-07:59	20	745
1458	Ambulance	3	2	1	1	0	1	1	1	78.3809	1	58	08:00-15:59	20	359
1459	Walk-in	1	0	1	0	0	0	1	0	78.3809	1	72	08:00-15:59	20	92
1460	Ambulance	1	0	1	0	1	0	1	1	78.3809	0	51	08:00-15:59	20	552
1461	Walk-in	2	1	1	0	0	0	1	0	78.3809	1	11	08:00-15:59	20	192
1462	Walk-in	4	0	1	1	0	1	1	0	78.3809	1	65	08:00-15:59	20	245
1463	Walk-in	3	0	1	0	0	0	1	1	78.3809	0	43	08:00-15:59	20	59
1464	Walk-in	1	0	1	0	0	0	1	0	78.3809	1	81	08:00-15:59	20	123
1465	Ambulance	6	2	1	1	0	0	1	1	78.3809	1	35	16:00-23:59	20	155
1466	Walk-in	13	0	1	1	1	0	1	1	78.3809	0	87	16:00-23:59	20	180
1467	Walk-in	4	0	1	0	0	0	1	0	78.3809	1	94	16:00-23:59	20	153
1468	Ambulance	1	1	1	1	0	0	1	1	78.8408	0	67	0:00-07:59	16.4179	88
1469	Ambulance	1	0	1	1	0	0	1	1	78.8408	0	72	0:00-07:59	16.4179	659
1470	Walk-in	2	1	1	1	0	0	1	1	78.8408	0	83	08:00-15:59	16.4179	167
1471	Ambulance	4	1	1	1	0	0	1	1	78.8408	0	93	08:00-15:59	16.4179	257
1472	Walk-in	2	0	1	1	0	1	1	1	78.8408	0	64	08:00-15:59	16.4179	78
1473	Ambulance	8	2	1	1	0	1	1	1	78.8408	1	45	16:00-23:59	16.4179	189
1474	Walk-in	3	0	1	0	0	0	1	1	78.8408	0	35	16:00-23:59	16.4179	151
1475	Ambulance	5	2	1	1	0	1	1	0	78.8408	0	81	16:00-23:59	16.4179	173
1476	Ambulance	8	5	0	0	0	0	1	0	78.8408	0	2	16:00-23:59	16.4179	96
1477	Ambulance	8	5	1	1	0	0	1	1	78.8408	0	88	16:00-23:59	16.4179	143
1478	Walk-in	4	1	0	0	0	0	1	0	78.8408	0	34	16:00-23:59	16.4179	50
1479	Ambulance	3	1	1	1	0	1	1	0	79.5768	0	89	0:00-07:59	27.7778	180
1480	Ambulance	1	0	1	1	0	1	1	0	79.5768	0	18	08:00-15:59	27.7778	562
1481	Ambulance	1	1	1	1	0	0	1	0	79.5768	0	56	08:00-15:59	27.7778	365
1482	Walk-in	2	1	1	1	0	0	1	1	79.5768	0	75	08:00-15:59	27.7778	201
1483	Ambulance	1	1	1	1	0	0	1	1	79.5768	0	37	08:00-15:59	27.7778	120
1484	Ambulance	1	1	1	0	0	0	1	1	79.5768	0	70	08:00-15:59	27.7778	261
1485	Ambulance	1	0	1	1	0	0	1	1	79.5768	0	98	08:00-15:59	27.7778	154
1486	Walk-in	7	3	1	0	0	1	1	1	79.5768	0	83	08:00-15:59	27.7778	145
1487	Ambulance	7	3	1	1	0	1	1	1	79.5768	0	51	08:00-15:59	27.7778	99
1488	Walk-in	2	1	1	1	1	0	1	1	79.5768	0	62	08:00-15:59	27.7778	99
1489	Ambulance	2	1	0	1	0	0	1	1	79.5768	0	20	08:00-15:59	27.7778	307
1490	Ambulance	4	1	1	1	0	0	1	1	79.5768	0	64	16:00-23:59	27.7778	98
1491	Walk-in	4	2	1	1	0	1	1	1	79.5768	0	54	16:00-23:59	27.7778	186
1492	Ambulance	8	2	1	1	0	0	1	0	79.5768	0	89	16:00-23:59	27.7778	226
1493	Ambulance	8	2	1	0	0	0	1	1	79.5768	0	86	16:00-23:59	27.7778	79
1494	Walk-in	8	2	1	0	0	1	1	0	79.5768	0	89	16:00-23:59	27.7778	190
1495	Walk-in	5	0	0	1	0	1	1	0	79.5768	0	5	16:00-23:59	27.7778	251
1496	Walk-in	5	1	1	0	0	1	1	0	79.5768	0	58	16:00-23:59	27.7778	223
1497	Ambulance	5	1	1	0	0	0	1	1	79.5768	0	93	16:00-23:59	27.7778	182
1498	Ambulance	1	1	1	1	1	0	1	1	79.5768	1	77	16:00-23:59	27.7778	302
1499	Walk-in	1	0	1	0	0	1	1	1	76.4489	0	89	08:00-15:59	12.069	108
1500	Ambulance	1	1	1	1	0	0	1	1	76.4489	0	94	08:00-15:59	12.069	256
1501	Walk-in	3	0	1	0	0	0	1	1	76.4489	1	82	08:00-15:59	12.069	132
1502	Walk-in	3	0	1	0	0	0	1	0	76.4489	1	84	08:00-15:59	12.069	154
1503	Ambulance	6	5	1	1	0	0	1	1	76.4489	1	51	08:00-15:59	12.069	226
1504	Walk-in	4	0	1	1	0	0	1	0	76.4489	0	6	16:00-23:59	12.069	121
1505	Ambulance	5	1	1	1	0	1	1	1	76.4489	0	21	16:00-23:59	12.069	146
1506	Walk-in	4	1	1	0	0	1	1	1	73.873	0	0	0:00-07:59	12.1951	99
1507	Ambulance	4	1	1	1	0	0	1	1	73.873	0	23	0:00-07:59	12.1951	176
1508	Walk-in	4	1	1	1	0	0	1	0	73.873	0	65	0:00-07:59	12.1951	202
1509	Walk-in	4	0	0	1	0	1	1	0	73.873	0	32	0:00-07:59	12.1951	287
1510	Walk-in	4	0	1	0	0	0	1	0	73.873	0	2	08:00-15:59	12.1951	84
1511	Walk-in	4	0	1	1	0	0	1	1	73.873	0	59	08:00-15:59	12.1951	128
1512	Ambulance	3	1	1	1	0	1	1	1	73.873	0	73	08:00-15:59	12.1951	178
1513	Walk-in	3	0	1	0	0	0	1	1	73.873	1	79	08:00-15:59	12.1951	203
1514	Walk-in	5	0	1	1	0	0	1	1	73.873	0	80	08:00-15:59	12.1951	176
1515	Walk-in	3	0	1	0	0	0	1	1	73.873	0	42	16:00-23:59	12.1951	146
1516	Ambulance	2	2	0	0	0	0	1	0	73.1371	0	65	16:00-23:59	7.31707	12
1517	Walk-in	9	0	1	1	0	1	1	1	73.1371	0	42	08:00-15:59	7.31707	282
1518	Walk-in	9	0	1	1	1	0	1	1	73.1371	0	83	08:00-15:59	7.31707	336
1519	Walk-in	6	0	1	1	0	1	1	1	73.1371	0	38	08:00-15:59	7.31707	233
1520	Walk-in	7	1	1	1	0	1	1	1	73.1371	0	26	08:00-15:59	7.31707	215
1521	Ambulance	7	1	0	0	0	0	1	0	73.1371	0	66	08:00-15:59	7.31707	46
1522	Ambulance	7	1	1	1	0	1	1	0	73.1371	0	3	16:00-23:59	7.31707	65
1523	Walk-in	10	0	1	1	1	1	1	1	73.1371	1	58	16:00-23:59	7.31707	213
1524	Walk-in	8	0	1	0	0	0	1	0	73.1371	0	2	16:00-23:59	7.31707	252
1525	Ambulance	4	1	1	1	0	1	1	1	75.437	0	84	0:00-07:59	14.8936	141
1526	Walk-in	1	0	1	1	0	0	1	1	75.437	0	75	08:00-15:59	14.8936	62
1527	Walk-in	1	0	1	1	0	1	1	1	75.437	0	45	08:00-15:59	14.8936	240
1528	Ambulance	4	1	1	0	0	1	1	1	75.437	0	79	16:00-23:59	14.8936	89
1529	Walk-in	8	1	1	0	0	0	1	1	75.437	0	40	16:00-23:59	14.8936	279
1530	Walk-in	8	1	1	1	0	0	1	1	75.437	0	82	16:00-23:59	14.8936	328
1531	Ambulance	3	0	1	1	0	0	1	1	75.437	0	55	16:00-23:59	14.8936	163
1532	Ambulance	2	2	1	1	0	1	1	1	75.897	0	78	0:00-07:59	20.339	237
1533	Ambulance	2	1	1	1	1	0	1	0	75.897	0	76	0:00-07:59	20.339	582
1534	Ambulance	1	1	1	1	0	0	1	1	75.897	0	79	08:00-15:59	20.339	96
1535	Walk-in	2	1	1	1	0	1	1	1	75.897	0	43	08:00-15:59	20.339	139
1536	Ambulance	1	1	1	1	0	0	1	1	75.897	1	79	08:00-15:59	20.339	204
1537	Ambulance	3	1	1	0	0	0	1	1	75.897	2	73	08:00-15:59	20.339	111
1538	Walk-in	5	0	1	0	0	1	1	1	75.897	2	24	08:00-15:59	20.339	174
1539	Walk-in	5	0	1	1	1	0	1	1	75.897	0	62	16:00-23:59	20.339	217
1540	Walk-in	4	0	1	0	0	1	1	1	75.897	0	67	16:00-23:59	20.339	109
1541	Walk-in	4	0	1	0	0	0	1	1	75.897	0	65	16:00-23:59	20.339	93
1542	Ambulance	7	1	1	1	0	1	1	1	75.897	0	12	16:00-23:59	20.339	95
1543	Walk-in	1	0	1	0	0	1	1	1	75.897	0	70	16:00-23:59	20.339	170
1544	Ambulance	1	1	1	1	1	1	1	1	75.069	0	65	0:00-07:59	20	119
1545	Ambulance	5	4	1	1	0	1	1	1	75.069	0	85	08:00-15:59	20	359
1546	Ambulance	5	4	1	1	0	1	1	1	75.069	0	61	08:00-15:59	20	259
1547	Ambulance	5	4	1	1	0	0	1	1	75.069	0	62	08:00-15:59	20	105
1548	Walk-in	3	0	1	0	0	0	1	1	75.069	2	56	08:00-15:59	20	181
1549	Ambulance	3	1	1	1	0	0	1	0	75.069	2	74	08:00-15:59	20	182
1550	Walk-in	4	2	1	1	0	0	1	1	75.069	0	72	16:00-23:59	20	230
1551	Ambulance	4	2	1	1	0	0	1	0	75.069	0	62	16:00-23:59	20	247
1552	Walk-in	7	0	1	1	0	1	1	1	75.069	0	80	16:00-23:59	20	171
1553	Walk-in	4	1	0	0	0	0	1	1	75.069	0	41	16:00-23:59	20	90
1554	Ambulance	1	1	1	1	0	1	1	1	76.081	0	66	0:00-07:59	8.33333	140
1555	Walk-in	1	0	1	1	1	0	1	1	76.081	0	91	08:00-15:59	8.33333	84
1556	Ambulance	4	1	1	1	0	1	1	1	76.081	0	51	08:00-15:59	8.33333	237
1557	Ambulance	2	1	1	0	0	0	1	1	76.081	0	71	08:00-15:59	8.33333	184
1558	Walk-in	7	3	1	1	0	1	1	1	76.081	0	65	16:00-23:59	8.33333	168
1559	Ambulance	1	1	1	1	1	1	1	1	74.793	0	22	16:00-23:59	18.6441	202
1560	Ambulance	1	1	1	1	0	1	1	1	74.793	0	50	0:00-07:59	18.6441	262
1561	Walk-in	1	0	1	0	0	0	1	0	74.793	1	0	08:00-15:59	18.6441	185
1562	Ambulance	5	1	1	1	0	1	1	1	74.793	0	73	08:00-15:59	18.6441	91
1563	Walk-in	5	1	1	0	0	0	1	1	74.793	0	39	08:00-15:59	18.6441	127
1564	Ambulance	4	1	1	1	0	1	1	1	74.793	0	64	08:00-15:59	18.6441	190
1565	Walk-in	4	1	1	1	0	0	1	1	74.793	0	26	08:00-15:59	18.6441	123
1566	Walk-in	4	1	1	0	0	1	1	1	74.793	0	92	16:00-23:59	18.6441	240
1567	Walk-in	2	0	1	0	0	1	1	1	74.793	0	67	16:00-23:59	18.6441	84
1568	Ambulance	2	0	1	1	0	0	1	1	74.793	0	82	16:00-23:59	18.6441	86
1569	Walk-in	6	0	1	1	0	1	1	1	74.793	0	68	16:00-23:59	18.6441	149
1570	Ambulance	3	3	1	1	0	1	1	1	71.7571	0	83	0:00-07:59	11.2676	132
1571	Ambulance	3	2	1	1	0	0	1	1	71.7571	0	63	08:00-15:59	11.2676	347
1572	Ambulance	4	1	1	1	0	0	1	1	71.7571	1	79	08:00-15:59	11.2676	102
1573	Walk-in	4	1	1	0	0	1	1	1	71.7571	1	71	08:00-15:59	11.2676	108
1574	Ambulance	1	0	1	1	0	0	1	0	71.7571	0	63	08:00-15:59	11.2676	209
1575	Ambulance	4	2	1	1	0	0	1	1	71.7571	1	85	16:00-23:59	11.2676	122
1576	Walk-in	10	0	0	1	0	0	1	1	71.7571	0	79	16:00-23:59	11.2676	145
1577	Walk-in	1	0	1	1	0	1	1	1	71.7571	0	91	16:00-23:59	11.2676	211
1578	Ambulance	1	1	1	0	0	0	1	1	71.8491	0	83	0:00-07:59	8.03571	123
1579	Ambulance	8	1	1	1	0	0	1	1	71.8491	0	79	08:00-15:59	8.03571	135
1580	Walk-in	2	0	1	0	0	1	1	1	71.8491	0	39	08:00-15:59	8.03571	214
1581	Walk-in	9	1	1	1	0	0	1	0	71.8491	0	16	16:00-23:59	8.03571	383
1582	Ambulance	7	1	1	1	0	1	1	1	71.8491	0	81	16:00-23:59	8.03571	255
1583	Walk-in	7	1	1	1	0	1	1	1	71.8491	0	45	16:00-23:59	8.03571	175
1584	Walk-in	5	1	1	0	0	0	1	0	71.8491	0	19	16:00-23:59	8.03571	280
1585	Walk-in	10	0	1	0	0	0	1	0	71.8491	0	1	16:00-23:59	8.03571	124
1586	Ambulance	3	1	1	1	0	1	1	1	71.8491	0	82	16:00-23:59	8.03571	139
1587	Ambulance	3	1	0	0	0	0	1	0	75.529	1	24	0:00-07:59	30.1587	44
1588	Ambulance	3	1	1	1	0	1	1	1	75.529	0	60	0:00-07:59	30.1587	164
1589	Ambulance	2	2	1	1	0	1	1	1	75.529	0	63	0:00-07:59	30.1587	274
1590	Walk-in	1	0	0	0	0	0	1	0	75.529	0	62	08:00-15:59	30.1587	109
1591	Walk-in	6	1	1	0	0	0	1	0	75.529	0	63	08:00-15:59	30.1587	125
1592	Walk-in	1	0	1	1	0	0	1	1	75.529	0	70	08:00-15:59	30.1587	309
1593	Ambulance	1	0	1	1	1	0	1	1	75.529	0	58	08:00-15:59	30.1587	197
1594	Walk-in	1	0	1	0	0	0	1	1	75.529	0	90	08:00-15:59	30.1587	139
1595	Ambulance	4	2	1	1	0	0	1	1	75.529	0	68	08:00-15:59	30.1587	34
1596	Walk-in	5	2	1	1	0	0	1	1	75.529	0	87	16:00-23:59	30.1587	325
1597	Ambulance	5	2	1	1	0	0	1	1	75.529	0	54	08:00-15:59	30.1587	67
1598	Walk-in	5	2	0	1	0	0	1	0	75.529	0	93	08:00-15:59	30.1587	70
1599	Walk-in	5	2	1	0	0	0	1	0	75.529	0	2	16:00-23:59	30.1587	126
1600	Walk-in	3	2	1	1	0	0	1	1	75.529	1	71	16:00-23:59	30.1587	183
1601	Ambulance	3	2	1	1	0	0	1	1	75.529	1	94	16:00-23:59	30.1587	104
1602	Ambulance	5	2	1	1	0	0	1	1	75.529	1	72	16:00-23:59	30.1587	93
1603	Walk-in	7	0	0	1	0	1	1	1	75.529	0	10	16:00-23:59	30.1587	340
1604	Walk-in	4	1	1	0	0	0	1	0	75.529	0	3	16:00-23:59	30.1587	166
1605	Ambulance	2	1	1	1	0	0	1	1	75.529	1	75	16:00-23:59	30.1587	104
1606	Ambulance	2	1	1	1	0	0	1	1	77.4609	0	84	0:00-07:59	12.5	118
1607	Ambulance	1	1	1	0	0	1	1	1	77.4609	0	83	08:00-15:59	12.5	130
1608	Ambulance	2	1	1	1	1	0	1	1	77.4609	1	80	08:00-15:59	12.5	204
1609	Ambulance	2	1	1	0	0	0	1	1	77.4609	0	69	08:00-15:59	12.5	29
1610	Walk-in	3	1	1	1	0	1	1	0	77.4609	0	13	08:00-15:59	12.5	321
1611	Walk-in	3	0	1	0	0	1	1	1	77.4609	0	61	16:00-23:59	12.5	130
1612	Walk-in	2	0	1	0	0	0	1	0	77.4609	1	1	16:00-23:59	12.5	230
1613	Ambulance	3	1	1	1	1	1	1	1	77.3689	0	63	0:00-07:59	14.5161	579
1614	パトカー	2	0	1	0	0	0	1	1	77.3689	0	38	0:00-07:59	14.5161	34
1615	Walk-in	2	0	1	1	1	0	1	1	77.3689	0	50	08:00-15:59	14.5161	354
1616	Ambulance	2	0	1	1	0	1	1	0	77.3689	0	0	0:00-07:59	14.5161	200
1617	Walk-in	2	0	1	0	0	0	1	0	77.3689	2	65	08:00-15:59	14.5161	34
1618	Walk-in	2	0	1	0	0	1	1	1	77.3689	2	87	08:00-15:59	14.5161	105
1619	Ambulance	3	3	1	1	0	1	1	1	77.3689	0	41	08:00-15:59	14.5161	127
1620	Walk-in	4	0	1	1	0	1	1	0	77.3689	0	60	16:00-23:59	14.5161	105
1621	Walk-in	3	0	1	0	0	1	1	1	77.3689	0	74	16:00-23:59	14.5161	171
1622	Ambulance	4	1	1	0	0	0	1	1	76.9089	0	77	08:00-15:59	16.3636	191
1623	Ambulance	1	1	1	1	0	0	1	1	76.9089	1	67	08:00-15:59	16.3636	109
1624	Walk-in	4	2	1	1	0	0	1	1	76.9089	1	17	08:00-15:59	16.3636	242
1625	Ambulance	4	2	1	1	0	1	1	1	76.9089	1	76	08:00-15:59	16.3636	108
1626	Ambulance	3	2	1	0	0	0	1	1	76.9089	0	18	08:00-15:59	16.3636	56
1627	Ambulance	3	2	1	0	0	0	1	1	76.9089	0	41	08:00-15:59	16.3636	55
1628	Walk-in	6	0	1	0	0	0	1	1	76.9089	0	50	16:00-23:59	16.3636	87
1629	Ambulance	6	0	1	1	0	1	1	1	76.9089	0	66	16:00-23:59	16.3636	146
1630	Walk-in	4	0	1	0	0	0	1	1	76.9089	0	89	16:00-23:59	16.3636	79
1631	Walk-in	1	0	1	0	0	0	1	1	75.621	0	63	08:00-15:59	23.5294	230
1632	Ambulance	1	0	1	1	1	0	1	1	75.621	0	81	08:00-15:59	23.5294	210
1633	Ambulance	4	2	1	1	0	1	1	1	75.621	0	92	08:00-15:59	23.5294	85
1634	Ambulance	3	0	1	0	0	0	1	1	75.621	0	73	16:00-23:59	23.5294	142
1635	Walk-in	13	2	0	0	0	0	1	0	75.621	0	0	16:00-23:59	23.5294	73
1636	Walk-in	13	2	1	1	0	1	1	1	75.621	0	24	16:00-23:59	23.5294	451
1637	Walk-in	13	2	1	1	1	0	1	1	75.621	0	82	16:00-23:59	23.5294	242
1638	Walk-in	13	2	1	1	1	0	1	1	75.621	0	49	16:00-23:59	23.5294	263
1639	Walk-in	13	2	1	1	1	1	1	1	75.621	0	72	16:00-23:59	23.5294	899
1640	Ambulance	3	1	1	1	0	0	1	1	75.621	0	46	16:00-23:59	23.5294	173
1641	Walk-in	3	1	1	1	1	0	1	1	75.621	0	83	16:00-23:59	23.5294	109
1642	Walk-in	3	0	1	1	0	0	1	0	75.621	0	94	16:00-23:59	23.5294	315
1643	Ambulance	4	2	1	1	0	1	1	1	74.241	0	66	0:00-07:59	16.2791	135
1644	Walk-in	1	0	1	0	0	0	1	0	74.241	1	66	0:00-07:59	16.2791	220
1645	Walk-in	4	0	1	1	0	0	1	0	74.241	0	38	08:00-15:59	16.2791	314
1646	Walk-in	4	0	0	0	0	1	1	1	74.241	0	78	08:00-15:59	16.2791	239
1647	Walk-in	2	0	1	1	1	0	1	1	74.241	0	69	08:00-15:59	16.2791	173
1648	Walk-in	8	0	1	1	0	0	1	0	74.241	0	87	08:00-15:59	16.2791	146
1649	Walk-in	8	0	1	1	0	0	1	1	74.241	0	77	08:00-15:59	16.2791	150
1650	Ambulance	5	1	1	0	0	0	1	1	74.241	0	74	16:00-23:59	16.2791	87
1651	Ambulance	5	1	1	1	0	0	1	0	74.241	0	1	16:00-23:59	16.2791	96
1652	Walk-in	7	0	0	0	0	0	1	0	74.241	0	1	16:00-23:59	16.2791	160
1653	Walk-in	7	0	0	0	0	0	1	0	74.241	0	0	16:00-23:59	16.2791	152
1654	Walk-in	7	0	1	0	0	0	1	1	74.241	0	4	16:00-23:59	16.2791	194
1655	Ambulance	13	1	1	1	0	0	1	1	74.241	0	88	16:00-23:59	16.2791	246
1656	Walk-in	3	0	1	0	0	0	1	0	74.241	0	16	16:00-23:59	16.2791	144
1657	Walk-in	5	1	1	1	0	1	1	1	73.2291	0	75	0:00-07:59	7.56303	394
1658	Walk-in	5	1	1	0	0	0	1	1	73.2291	0	31	08:00-15:59	7.56303	170
1659	Walk-in	7	0	1	0	0	0	1	1	73.2291	0	80	08:00-15:59	7.56303	381
1660	Ambulance	8	1	1	1	1	0	1	1	73.2291	0	61	08:00-15:59	7.56303	231
1661	Ambulance	8	1	1	0	0	0	1	0	73.2291	0	1	16:00-23:59	7.56303	64
1662	Ambulance	16	0	1	1	0	1	1	1	73.2291	0	42	16:00-23:59	7.56303	96
1663	Walk-in	5	0	1	1	1	0	1	1	73.2291	0	75	16:00-23:59	7.56303	183
1664	Walk-in	5	0	1	0	0	0	1	1	73.2291	0	2	16:00-23:59	7.56303	166
1665	Ambulance	5	1	1	1	0	1	1	1	73.2291	0	89	16:00-23:59	7.56303	172
1666	Ambulance	2	1	0	0	0	0	1	0	76.5409	0	2	0:00-07:59	17.3077	138
1667	Ambulance	2	1	1	0	0	0	1	0	76.5409	0	30	0:00-07:59	17.3077	402
1668	Ambulance	3	1	1	1	0	1	1	1	76.5409	0	67	08:00-15:59	17.3077	205
1669	Walk-in	3	1	1	0	0	0	1	1	76.5409	0	91	08:00-15:59	17.3077	88
1670	Walk-in	3	1	1	1	1	0	1	1	76.5409	0	60	08:00-15:59	17.3077	192
1671	Ambulance	2	0	1	1	0	1	1	1	76.5409	0	10	16:00-23:59	17.3077	143
1672	Walk-in	5	1	1	0	0	0	1	1	76.5409	0	9	16:00-23:59	17.3077	266
1673	Walk-in	5	0	1	1	0	1	1	1	76.5409	0	78	16:00-23:59	17.3077	280
1674	Walk-in	3	0	1	1	0	0	1	1	76.5409	0	42	16:00-23:59	17.3077	94
1675	Ambulance	1	1	1	0	0	0	1	1	77.3689	0	75	08:00-15:59	9.23077	92
1676	Ambulance	5	1	1	0	0	1	1	1	77.3689	0	72	08:00-15:59	9.23077	68
1677	Ambulance	3	1	0	1	0	1	1	0	77.3689	0	49	08:00-15:59	9.23077	144
1678	Walk-in	4	0	0	0	0	0	1	0	77.3689	0	0	16:00-23:59	9.23077	90
1679	パトカー	7	1	1	1	0	0	1	0	77.3689	0	15	16:00-23:59	9.23077	156
1680	Walk-in	7	0	1	1	0	0	1	1	77.3689	0	94	16:00-23:59	9.23077	171
1681	Walk-in	6	0	1	1	0	1	1	1	77.3689	0	18	16:00-23:59	12.2449	184
1682	Ambulance	4	1	1	0	0	0	1	1	77.3689	0	71	08:00-15:59	12.2449	128
1683	Ambulance	4	1	1	1	0	1	1	1	77.3689	1	85	08:00-15:59	12.2449	140
1684	Walk-in	4	0	0	0	1	0	1	0	77.3689	0	61	08:00-15:59	12.2449	292
1685	Ambulance	2	1	1	0	0	1	1	1	77.3689	0	74	08:00-15:59	12.2449	225
1686	Walk-in	5	0	0	0	0	1	1	1	77.3689	1	82	08:00-15:59	12.2449	110
1687	Walk-in	3	0	1	1	0	0	1	1	77.3689	0	68	16:00-23:59	12.2449	110
1688	Walk-in	5	0	0	1	0	0	1	1	77.3689	0	63	16:00-23:59	12.2449	938
1689	Walk-in	12	0	1	0	0	0	1	0	77.3689	0	3	16:00-23:59	12.2449	144
1690	Walk-in	12	0	0	0	0	1	1	0	77.3689	0	1	16:00-23:59	12.2449	108
1691	Walk-in	12	0	1	1	1	0	1	1	77.3689	0	66	16:00-23:59	12.2449	179
1692	Ambulance	7	2	1	1	0	1	1	1	77.3689	1	84	16:00-23:59	12.2449	177
1693	Ambulance	4	1	1	1	0	0	1	1	77.0929	1	71	16:00-23:59	20	205
1694	Walk-in	4	1	1	0	0	0	1	1	77.0929	1	78	16:00-23:59	20	189
1695	Walk-in	2	0	1	1	0	1	1	1	77.0929	1	59	0:00-07:59	20	390
1696	Ambulance	2	1	1	1	1	0	1	1	77.0929	1	74	0:00-07:59	20	466
1697	Walk-in	3	0	1	1	0	0	1	1	77.0929	0	79	08:00-15:59	20	139
1698	Walk-in	3	1	1	1	0	0	1	1	77.0929	0	79	08:00-15:59	20	165
1699	Walk-in	4	1	1	1	0	0	1	1	77.0929	0	43	08:00-15:59	20	200
1700	Walk-in	5	1	0	0	1	0	1	1	77.0929	0	74	16:00-23:59	20	140
1701	Walk-in	7	0	1	1	0	1	1	1	77.0929	0	30	16:00-23:59	20	173
1702	Ambulance	4	2	1	0	0	0	1	1	77.0929	0	78	16:00-23:59	20	96
1703	Walk-in	5	0	1	0	0	1	1	1	77.0929	0	83	16:00-23:59	20	144
1704	Walk-in	4	0	1	1	0	1	1	1	77.0929	0	51	16:00-23:59	20	155
1705	Ambulance	1	1	1	0	0	1	1	1	75.621	0	66	08:00-15:59	12.963	92
1706	Ambulance	5	1	1	0	0	1	1	1	75.621	0	46	08:00-15:59	12.963	204
1707	Walk-in	5	1	1	1	0	0	1	1	75.621	0	78	08:00-15:59	12.963	147
1708	Walk-in	3	0	1	0	0	0	1	1	75.621	0	52	08:00-15:59	12.963	237
1709	Walk-in	3	0	1	0	0	0	1	0	75.621	0	3	08:00-15:59	12.963	217
1710	Walk-in	2	0	1	0	0	0	1	0	75.621	0	1	16:00-23:59	12.963	83
1711	Walk-in	5	0	0	0	0	1	1	1	75.621	1	63	16:00-23:59	12.963	47
1712	Walk-in	3	0	1	1	0	0	1	1	72.4011	0	93	0:00-07:59	12.7907	102
1713	Walk-in	1	0	1	0	0	1	1	0	72.4011	0	81	0:00-07:59	12.7907	52
1714	Ambulance	2	1	1	0	0	0	1	1	72.4011	0	85	0:00-07:59	12.7907	197
1715	Walk-in	5	0	1	1	0	0	1	1	72.4011	1	34	08:00-15:59	12.7907	136
1716	Walk-in	6	0	1	0	0	0	1	1	72.4011	1	84	08:00-15:59	12.7907	205
1717	Walk-in	6	0	1	1	0	1	1	1	72.4011	0	45	16:00-23:59	12.7907	325
1718	Walk-in	8	1	1	0	0	0	1	1	72.4011	0	82	16:00-23:59	12.7907	147
1719	Walk-in	8	1	1	1	0	0	1	1	72.4011	0	38	16:00-23:59	12.7907	212
1720	Ambulance	8	1	1	1	0	1	1	1	72.4011	0	74	16:00-23:59	12.7907	130
1721	Walk-in	8	1	1	1	0	0	1	1	72.4011	0	79	16:00-23:59	12.7907	200
1722	Walk-in	8	1	1	0	0	0	1	1	72.4011	0	71	16:00-23:59	12.7907	319
1723	Ambulance	6	1	1	0	0	0	1	1	72.2171	0	62	08:00-15:59	8	85
1724	Walk-in	6	1	1	0	0	0	1	1	72.2171	0	45	08:00-15:59	8	264
1725	Walk-in	9	2	1	0	0	0	1	1	72.2171	0	91	08:00-15:59	8	105
1726	Walk-in	6	1	0	0	0	0	1	0	72.2171	0	61	08:00-15:59	8	113
1727	Ambulance	10	2	1	0	0	0	1	1	72.2171	0	84	08:00-15:59	8	132
1728	ヘリコプター	10	2	0	0	0	0	1	1	72.2171	0	35	08:00-15:59	8	182
1729	Walk-in	9	0	0	0	0	0	1	0	72.2171	1	41	16:00-23:59	8	195
1730	Ambulance	8	1	1	1	0	1	1	1	72.2171	1	77	16:00-23:59	8	261
1731	Walk-in	8	1	1	1	1	0	1	1	72.2171	1	70	16:00-23:59	8	187
1732	Ambulance	10	1	1	0	0	0	1	0	72.2171	1	2	16:00-23:59	8	54
1733	Walk-in	4	0	1	1	0	0	1	1	72.2171	1	9	16:00-23:59	8	236
1734	Walk-in	8	0	1	1	0	1	1	0	72.2171	0	92	16:00-23:59	8	293
1735	Walk-in	5	2	0	0	0	0	1	0	72.7691	0	31	0:00-07:59	9.49367	41
1736	Walk-in	6	0	1	1	0	1	1	0	72.7691	0	7	0:00-07:59	9.49367	243
1737	Ambulance	6	2	1	1	0	0	1	1	72.7691	0	82	0:00-07:59	9.49367	173
1738	Walk-in	6	2	0	0	0	0	1	0	72.7691	0	44	0:00-07:59	9.49367	200
1739	Walk-in	4	0	1	0	0	0	1	0	72.7691	0	62	08:00-15:59	9.49367	174
1740	Walk-in	15	0	1	1	0	0	1	1	72.7691	0	45	08:00-15:59	9.49367	353
1741	Walk-in	15	0	0	0	0	0	1	0	72.7691	0	35	08:00-15:59	9.49367	119
1742	Ambulance	7	1	1	0	1	0	1	1	72.7691	0	81	08:00-15:59	9.49367	266
1743	Walk-in	8	2	1	1	0	0	1	0	72.7691	0	67	08:00-15:59	9.49367	232
1744	Walk-in	10	0	1	1	0	0	1	1	72.7691	0	49	08:00-15:59	9.49367	224
1745	Walk-in	6	0	1	1	0	0	1	0	72.7691	0	61	08:00-15:59	9.49367	196
1746	Walk-in	6	1	1	1	0	0	1	1	72.7691	0	45	08:00-15:59	9.49367	330
1747	Ambulance	8	1	1	0	0	0	1	1	72.7691	0	66	08:00-15:59	9.49367	81
1748	Ambulance	12	1	1	0	0	0	1	1	72.7691	0	92	16:00-23:59	9.49367	152
1749	Walk-in	8	1	1	0	0	1	1	1	72.7691	0	79	16:00-23:59	9.49367	146
1750	Ambulance	4	1	1	1	0	1	1	1	75.713	0	31	0:00-07:59	12	149
1751	Walk-in	2	0	1	0	0	1	1	1	75.713	0	89	0:00-07:59	12	84
1752	Ambulance	2	1	1	1	0	1	1	1	75.713	0	85	08:00-15:59	12	265
1753	Walk-in	5	0	1	1	0	0	1	1	75.713	0	42	08:00-15:59	12	178
1754	Walk-in	5	0	1	0	0	0	1	0	75.713	0	67	16:00-23:59	12	145
1755	Walk-in	5	0	1	0	0	0	1	1	75.713	0	69	08:00-15:59	12	65
1756	Walk-in	5	0	1	0	0	0	1	1	75.713	0	69	16:00-23:59	12	62
1757	Walk-in	7	0	1	1	0	1	1	1	75.713	0	46	16:00-23:59	12	147
1758	Walk-in	7	0	1	1	0	0	1	0	75.713	0	51	16:00-23:59	12	132
1759	Ambulance	2	1	1	1	1	1	1	1	77.1849	0	74	0:00-07:59	18.5714	133
1760	Walk-in	1	0	1	1	0	1	1	1	77.1849	0	81	08:00-15:59	18.5714	141
1761	Ambulance	2	2	0	0	0	0	1	1	77.1849	0	57	08:00-15:59	18.5714	204
1762	Ambulance	2	2	1	1	0	0	1	1	77.1849	0	79	08:00-15:59	18.5714	316
1763	Walk-in	2	2	1	0	0	0	1	0	77.1849	0	3	08:00-15:59	18.5714	44
1764	Ambulance	1	0	1	1	0	0	1	0	77.1849	0	90	08:00-15:59	18.5714	141
1765	Ambulance	2	2	1	1	0	1	1	1	77.1849	1	85	08:00-15:59	18.5714	235
1766	Walk-in	4	0	1	1	0	0	1	1	77.1849	0	85	08:00-15:59	18.5714	116
1767	Walk-in	3	0	1	0	0	1	1	0	77.1849	0	77	16:00-23:59	18.5714	194
1768	Walk-in	3	0	0	0	0	0	1	0	77.1849	0	69	16:00-23:59	18.5714	59
1769	Walk-in	4	0	0	0	0	0	1	0	77.1849	0	0	16:00-23:59	18.5714	83
1770	Walk-in	5	0	1	1	0	0	1	1	77.1849	0	62	16:00-23:59	18.5714	264
1771	Walk-in	5	0	0	0	0	0	1	0	77.1849	0	51	16:00-23:59	18.5714	50
1772	Walk-in	1	0	1	0	0	0	1	1	78.2889	0	64	0:00-07:59	16.6667	159
1773	Walk-in	2	0	1	1	0	0	1	1	78.2889	0	88	08:00-15:59	16.6667	54
1774	Ambulance	3	2	1	0	0	0	1	1	78.2889	0	76	08:00-15:59	16.6667	253
1775	Walk-in	3	1	1	1	0	0	1	1	78.2889	0	85	08:00-15:59	16.6667	233
1776	Walk-in	1	0	1	1	0	1	1	0	78.2889	0	68	08:00-15:59	16.6667	169
1777	Walk-in	5	0	1	0	0	0	1	1	78.2889	0	29	08:00-15:59	16.6667	222
1778	Walk-in	6	0	1	1	0	0	1	1	78.2889	1	77	16:00-23:59	16.6667	173
1779	Walk-in	6	0	1	0	0	1	1	1	78.2889	1	26	16:00-23:59	16.6667	138
1780	Walk-in	5	0	0	0	0	0	1	0	78.2889	1	29	16:00-23:59	16.6667	316
1781	Walk-in	9	0	1	1	1	0	1	1	78.2889	1	76	16:00-23:59	16.6667	263
1782	Walk-in	9	0	1	1	0	0	1	0	78.2889	1	39	16:00-23:59	16.6667	124
1783	Walk-in	5	0	1	0	0	1	1	1	77.0929	0	37	08:00-15:59	15.5172	81
1784	Walk-in	5	0	1	0	0	0	1	1	77.0929	0	82	08:00-15:59	15.5172	145
1785	Ambulance	3	1	1	1	0	1	1	1	77.0929	0	81	08:00-15:59	15.5172	194
1786	Walk-in	3	1	1	0	0	1	1	1	77.0929	0	78	08:00-15:59	15.5172	279
1787	Ambulance	1	1	1	1	0	0	1	1	77.0929	0	55	08:00-15:59	15.5172	150
1788	Walk-in	3	0	1	0	0	0	1	1	77.0929	1	41	16:00-23:59	15.5172	125
1789	Walk-in	5	0	1	1	0	0	1	1	77.0929	2	79	16:00-23:59	15.5172	223
1790	ヘリコプター	5	0	1	1	0	1	1	1	77.0929	2	67	16:00-23:59	15.5172	154
1791	Walk-in	6	1	1	0	0	1	1	1	77.0929	0	58	16:00-23:59	15.5172	327
1792	Ambulance	3	1	1	1	1	0	1	1	75.437	0	62	16:00-23:59	10.1124	215
1793	Ambulance	2	1	1	0	0	0	1	1	75.437	0	86	0:00-07:59	10.1124	139
1794	Walk-in	1	0	1	0	0	0	1	1	75.437	0	48	0:00-07:59	10.1124	103
1795	Ambulance	4	1	1	1	0	0	1	0	75.437	0	88	08:00-15:59	10.1124	220
1796	Ambulance	6	0	1	1	0	0	1	1	75.437	0	76	08:00-15:59	10.1124	104
1797	Ambulance	3	2	1	1	0	1	1	1	75.437	0	82	08:00-15:59	10.1124	135
1798	Walk-in	7	0	1	0	0	0	1	1	75.437	0	81	16:00-23:59	10.1124	216
1799	Walk-in	6	0	1	0	0	0	1	1	75.437	0	84	16:00-23:59	10.1124	142
1800	Walk-in	8	0	1	0	0	1	1	1	75.437	0	58	16:00-23:59	10.1124	216
1801	Walk-in	2	0	1	1	0	0	1	1	75.253	0	50	0:00-07:59	11.1111	136
1802	Walk-in	2	0	1	1	0	1	1	1	75.253	0	55	0:00-07:59	11.1111	434
1803	Ambulance	3	1	1	1	1	0	1	1	75.253	0	61	0:00-07:59	11.1111	129
1804	Walk-in	10	1	0	0	0	0	1	0	75.253	1	21	08:00-15:59	11.1111	79
1805	Ambulance	9	1	1	1	0	1	1	1	75.253	0	55	08:00-15:59	11.1111	125
1806	Walk-in	5	0	0	0	0	0	1	0	75.253	0	2	08:00-15:59	11.1111	186
1807	Walk-in	7	1	0	0	0	0	1	0	75.253	0	78	08:00-15:59	11.1111	51
1808	Walk-in	6	1	1	1	0	0	1	1	75.253	0	25	16:00-23:59	11.1111	143
1809	Walk-in	4	0	1	1	0	1	1	1	75.253	0	47	16:00-23:59	11.1111	165
1810	Walk-in	10	0	0	1	0	0	1	0	75.253	0	4	16:00-23:59	11.1111	77
1811	Walk-in	10	0	0	0	0	1	1	0	75.253	0	4	16:00-23:59	11.1111	166
1812	Ambulance	8	1	1	1	0	0	1	1	75.253	0	41	16:00-23:59	11.1111	766
1813	Ambulance	7	1	1	1	0	0	1	1	75.253	0	92	16:00-23:59	11.1111	83
1814	Walk-in	4	0	0	0	0	0	1	0	78.1969	0	35	0:00-07:59	14.8649	163
1815	Walk-in	4	0	1	1	0	1	1	1	78.1969	0	65	0:00-07:59	14.8649	242
1816	Walk-in	2	0	1	0	0	1	1	1	78.1969	1	56	0:00-07:59	14.8649	178
1817	Walk-in	2	0	1	1	0	1	1	1	78.1969	1	22	0:00-07:59	14.8649	396
1818	Walk-in	1	0	1	1	0	0	1	1	78.1969	2	73	08:00-15:59	14.8649	107
1819	Walk-in	2	0	0	0	0	0	1	0	78.1969	0	1	08:00-15:59	14.8649	116
1820	Walk-in	5	2	1	1	1	0	1	1	78.1969	0	88	08:00-15:59	14.8649	304
1821	Ambulance	5	2	1	1	0	0	1	1	78.1969	0	4	08:00-15:59	14.8649	104
1822	Ambulance	3	1	1	1	0	0	1	0	78.1969	0	71	08:00-15:59	14.8649	51
1823	Walk-in	6	1	1	0	0	1	1	0	78.1969	0	83	16:00-23:59	14.8649	366
1824	Ambulance	4	2	1	1	0	1	1	1	78.1969	0	61	16:00-23:59	14.8649	159
1825	Ambulance	4	1	0	1	0	0	1	0	79.3928	0	45	16:00-23:59	22.5806	234
1826	Walk-in	2	0	1	0	0	0	1	0	79.3928	0	24	0:00-07:59	22.5806	170
1827	Walk-in	1	0	1	0	0	0	1	1	79.3928	0	59	0:00-07:59	22.5806	210
1828	Ambulance	2	1	1	1	0	1	1	1	79.3928	1	72	08:00-15:59	22.5806	48
1829	Walk-in	3	0	1	0	0	1	1	0	79.3928	1	80	08:00-15:59	22.5806	120
1830	Walk-in	3	0	1	0	0	0	1	1	79.3928	0	81	08:00-15:59	22.5806	58
1831	Ambulance	2	1	1	1	0	1	1	1	79.3928	0	62	08:00-15:59	22.5806	171
1832	Ambulance	1	0	1	1	0	0	1	1	79.3928	0	93	16:00-23:59	22.5806	123
1833	Ambulance	1	0	1	1	0	1	1	1	79.3928	0	84	16:00-23:59	22.5806	114
1834	Walk-in	1	0	1	1	0	1	1	1	79.3928	0	85	16:00-23:59	22.5806	242
1835	Walk-in	7	1	0	1	0	1	1	0	79.3928	0	9	16:00-23:59	22.5806	178
1836	Ambulance	7	1	1	0	0	0	1	0	79.3928	0	55	16:00-23:59	22.5806	383
1837	Ambulance	6	2	1	1	0	1	1	1	79.3928	0	33	16:00-23:59	22.5806	208
1838	Walk-in	5	0	1	1	0	0	1	1	79.3928	1	86	16:00-23:59	22.5806	193
1839	Ambulance	3	1	0	0	0	0	1	0	78.5649	1	2	16:00-23:59	14.0845	112
1840	Ambulance	3	1	1	1	0	1	1	0	78.5649	0	43	0:00-07:59	14.0845	99
1841	Ambulance	2	1	1	0	0	0	1	1	78.5649	0	68	0:00-07:59	14.0845	408
1842	Walk-in	3	0	1	1	1	0	1	1	78.5649	0	87	08:00-15:59	14.0845	246
1843	Ambulance	2	1	1	1	0	0	1	1	78.5649	0	83	16:00-23:59	14.0845	167
1844	Walk-in	2	1	1	0	0	0	1	0	78.5649	0	65	16:00-23:59	14.0845	79
1845	Ambulance	8	1	1	1	0	1	1	1	78.5649	0	95	16:00-23:59	14.0845	387
1846	Walk-in	7	1	0	1	0	1	1	1	78.5649	0	67	16:00-23:59	14.0845	229
1847	Ambulance	7	1	1	1	0	1	1	1	78.5649	0	85	16:00-23:59	14.0845	274
1848	Walk-in	6	1	1	0	0	1	1	1	78.5649	0	48	16:00-23:59	14.0845	110
1849	Walk-in	2	0	1	0	0	1	1	0	78.3809	0	8	0:00-07:59	16.6667	293
1850	Ambulance	2	1	1	1	0	1	1	0	78.3809	1	79	08:00-15:59	16.6667	293
1851	Ambulance	3	2	1	0	0	0	1	1	78.3809	1	56	08:00-15:59	16.6667	58
1852	Ambulance	3	2	1	0	0	1	1	0	78.3809	0	85	08:00-15:59	16.6667	319
1853	Ambulance	2	1	1	0	0	0	1	1	78.3809	0	65	08:00-15:59	16.6667	386
1854	Walk-in	2	1	1	1	0	0	1	1	78.3809	0	84	08:00-15:59	16.6667	200
1855	Ambulance	2	1	1	0	0	1	1	0	78.3809	0	79	08:00-15:59	16.6667	106
1856	Ambulance	1	1	1	1	0	1	1	1	78.3809	0	54	08:00-15:59	16.6667	313
1857	Walk-in	7	1	1	1	0	0	1	1	78.3809	0	70	16:00-23:59	16.6667	103
1858	Ambulance	2	1	1	1	0	0	1	1	76.9089	0	68	0:00-07:59	21.5385	109
1859	Walk-in	1	0	0	0	0	1	1	1	76.9089	0	27	0:00-07:59	21.5385	341
1860	Ambulance	1	1	1	1	0	0	1	1	76.9089	1	84	08:00-15:59	21.5385	225
1861	Walk-in	1	0	1	0	0	0	1	1	76.9089	0	61	08:00-15:59	21.5385	237
1862	Ambulance	3	1	0	0	0	0	1	0	76.9089	1	0	08:00-15:59	21.5385	203
1863	Walk-in	3	1	0	0	0	0	1	0	76.9089	1	8	08:00-15:59	21.5385	214
1864	Walk-in	7	0	1	0	0	0	1	1	76.9089	1	63	08:00-15:59	21.5385	274
1865	Walk-in	7	0	1	0	0	0	1	0	76.9089	1	0	08:00-15:59	21.5385	142
1866	Walk-in	7	0	1	1	0	0	1	0	76.9089	1	31	08:00-15:59	21.5385	26
1867	Walk-in	7	0	1	1	0	0	1	0	76.9089	1	9	08:00-15:59	21.5385	193
1868	Ambulance	3	1	1	1	0	1	1	1	76.9089	0	75	08:00-15:59	21.5385	84
1869	Ambulance	8	2	1	0	0	0	1	0	76.9089	0	93	16:00-23:59	21.5385	26
1870	Ambulance	8	2	1	0	0	1	1	1	76.9089	0	62	16:00-23:59	21.5385	173
1871	Walk-in	6	0	1	1	0	0	1	1	76.9089	0	56	16:00-23:59	21.5385	229
1872	Walk-in	2	0	1	0	0	0	1	1	72.0331	0	77	0:00-07:59	7.95455	187
1873	Walk-in	4	0	1	1	0	0	1	1	72.0331	1	15	08:00-15:59	7.95455	185
1874	Walk-in	4	0	1	0	0	0	1	1	72.0331	0	61	08:00-15:59	7.95455	224
1875	Walk-in	2	0	1	0	0	0	1	1	72.0331	1	79	08:00-15:59	7.95455	213
1876	Walk-in	5	0	1	1	0	0	1	1	72.0331	0	29	08:00-15:59	7.95455	175
1877	Walk-in	6	0	1	1	1	1	1	1	72.0331	0	74	16:00-23:59	7.95455	200
1878	Walk-in	3	0	1	1	0	0	1	1	72.0331	0	47	16:00-23:59	7.95455	680
1879	Walk-in	2	0	1	1	0	0	1	1	71.3891	0	68	0:00-07:59	8.8	293
1880	Walk-in	3	0	1	0	0	0	1	0	71.3891	1	57	0:00-07:59	8.8	251
1881	Ambulance	5	1	1	1	1	0	1	1	71.3891	1	67	0:00-07:59	8.8	289
1882	Walk-in	7	0	1	0	0	1	1	0	71.3891	1	78	0:00-07:59	8.8	252
1883	Walk-in	7	0	0	0	1	0	1	1	71.3891	1	64	0:00-07:59	8.8	308
1884	Walk-in	10	1	1	1	0	1	1	1	71.3891	0	53	08:00-15:59	8.8	448
1885	Ambulance	14	1	1	0	0	0	1	1	71.3891	0	62	08:00-15:59	8.8	79
1886	Walk-in	14	1	1	1	0	0	1	1	71.3891	0	18	08:00-15:59	8.8	150
1887	Walk-in	9	1	1	1	0	0	1	1	71.3891	0	90	16:00-23:59	8.8	254
1888	Walk-in	6	1	1	0	0	0	1	1	71.3891	0	85	16:00-23:59	8.8	148
1889	Walk-in	4	0	1	0	0	0	1	1	71.3891	0	46	16:00-23:59	8.8	81
1890	Walk-in	1	0	1	1	0	1	1	1	74.885	0	11	08:00-15:59	19.6429	126
1891	Walk-in	1	0	1	0	0	0	1	1	74.885	0	38	08:00-15:59	19.6429	224
1892	Walk-in	3	0	1	0	0	0	1	1	74.885	0	80	08:00-15:59	19.6429	271
1893	Walk-in	3	0	1	1	0	0	1	1	74.885	0	89	08:00-15:59	19.6429	172
1894	Walk-in	3	0	1	1	0	1	1	0	74.885	0	60	08:00-15:59	19.6429	119
1895	Walk-in	3	0	1	1	0	0	1	1	74.885	1	40	08:00-15:59	19.6429	224
1896	Walk-in	3	0	1	1	0	0	1	1	74.885	1	52	16:00-23:59	19.6429	201
1897	Walk-in	11	1	0	0	0	0	1	0	74.885	1	66	16:00-23:59	19.6429	63
1898	Walk-in	11	1	1	0	0	0	1	1	74.885	1	40	16:00-23:59	19.6429	109
1899	Walk-in	11	1	1	1	0	0	1	0	74.885	0	32	16:00-23:59	19.6429	245
1900	Walk-in	2	0	1	1	0	0	1	0	74.885	0	63	16:00-23:59	19.6429	149
1901	Walk-in	3	0	0	1	0	1	1	1	75.805	0	51	0:00-07:59	25.8621	184
1902	Ambulance	1	1	1	1	0	0	1	1	75.805	0	68	0:00-07:59	25.8621	212
1903	Ambulance	3	1	1	1	0	0	1	1	75.805	0	78	08:00-15:59	25.8621	313
1904	Walk-in	3	1	1	1	0	0	1	1	75.805	0	72	08:00-15:59	25.8621	263
1905	Walk-in	2	0	1	1	1	0	1	1	75.805	1	94	08:00-15:59	25.8621	136
1906	Ambulance	2	1	1	0	0	1	1	1	75.805	1	83	08:00-15:59	25.8621	273
1907	Walk-in	2	1	1	1	0	1	1	1	75.805	1	74	08:00-15:59	25.8621	330
1908	Walk-in	3	0	1	0	0	0	1	1	75.805	1	79	08:00-15:59	25.8621	85
1909	Ambulance	2	1	1	1	0	0	1	0	75.805	1	88	08:00-15:59	25.8621	297
1910	Walk-in	3	0	1	1	0	1	1	0	75.805	1	72	08:00-15:59	25.8621	222
1911	Ambulance	4	2	1	0	0	1	1	0	75.805	1	82	16:00-23:59	25.8621	215
1912	Walk-in	5	0	1	1	0	1	1	1	75.805	1	61	16:00-23:59	25.8621	180
1913	Walk-in	3	0	0	1	0	0	1	0	75.805	2	50	16:00-23:59	25.8621	179
1914	Walk-in	5	0	0	0	0	1	1	0	75.805	0	0	16:00-23:59	25.8621	125
1915	Walk-in	5	0	1	1	0	0	1	0	75.805	0	24	16:00-23:59	25.8621	99
1916	Ambulance	3	1	1	1	0	1	1	1	76.8169	0	35	0:00-07:59	10.6667	482
1917	Walk-in	3	1	1	1	0	1	1	1	76.8169	0	66	0:00-07:59	10.6667	246
1918	Ambulance	3	1	1	1	0	0	1	1	76.8169	0	90	0:00-07:59	10.6667	520
1919	Walk-in	10	1	1	1	0	0	1	1	76.8169	0	77	16:00-23:59	10.6667	246
1920	Walk-in	10	1	1	0	0	0	1	1	76.8169	0	88	16:00-23:59	10.6667	61
1921	Walk-in	13	0	1	0	0	0	1	1	76.8169	0	23	16:00-23:59	10.6667	386
1922	Walk-in	9	1	1	1	0	0	1	1	76.8169	0	47	16:00-23:59	10.6667	185
1923	Ambulance	9	1	1	1	1	0	1	1	76.8169	0	52	16:00-23:59	10.6667	117
1924	Ambulance	3	1	1	1	0	0	1	1	77.0009	0	51	0:00-07:59	13.7931	102
1925	Ambulance	1	1	1	1	0	0	1	0	77.0009	0	78	08:00-15:59	13.7931	99
1926	Walk-in	3	0	1	1	0	0	1	1	77.0009	0	83	08:00-15:59	13.7931	231
1927	Ambulance	4	1	1	1	0	0	1	0	77.0009	0	3	08:00-15:59	13.7931	177
1928	Ambulance	4	3	1	1	0	1	1	1	77.0009	0	91	16:00-23:59	13.7931	114
1929	Walk-in	11	0	1	1	0	0	1	1	77.0009	0	82	16:00-23:59	13.7931	93
1930	Walk-in	6	0	1	1	0	1	1	1	77.0009	0	36	16:00-23:59	13.7931	176
1931	Walk-in	7	1	0	1	0	1	1	0	77.0009	0	73	16:00-23:59	13.7931	235
1932	Ambulance	1	1	1	1	0	1	1	1	76.3569	0	81	0:00-07:59	16.9811	711
1933	Walk-in	3	0	1	1	1	0	1	1	76.3569	1	89	08:00-15:59	16.9811	224
1934	Walk-in	3	0	1	1	0	0	1	1	76.3569	1	82	08:00-15:59	16.9811	220
1935	Ambulance	1	1	1	1	0	0	1	1	76.3569	0	79	08:00-15:59	16.9811	94
1936	Ambulance	4	2	1	1	0	1	1	0	76.3569	0	85	16:00-23:59	16.9811	228
1937	Ambulance	4	2	1	0	0	0	1	1	76.3569	0	63	08:00-15:59	16.9811	62
1938	Ambulance	4	2	1	0	0	0	1	0	76.3569	0	98	16:00-23:59	16.9811	196
1939	Walk-in	4	3	1	0	0	0	1	1	76.3569	0	62	16:00-23:59	16.9811	72
1940	Walk-in	4	0	1	1	0	0	1	1	76.3569	0	81	16:00-23:59	16.9811	902
1941	Walk-in	3	1	1	1	0	0	1	0	72.7691	0	72	08:00-15:59	10.2564	162
1942	Walk-in	3	1	1	1	0	0	1	1	72.7691	0	70	08:00-15:59	10.2564	227
1943	Walk-in	4	0	1	1	0	0	1	1	72.7691	2	80	08:00-15:59	10.2564	208
1944	Walk-in	5	2	1	1	1	0	1	1	72.7691	2	30	08:00-15:59	10.2564	575
1945	Ambulance	5	2	0	1	1	0	1	1	72.7691	2	77	08:00-15:59	10.2564	431
1946	Walk-in	3	0	1	0	0	0	1	1	72.7691	2	84	08:00-15:59	10.2564	252
1947	Walk-in	5	1	1	0	0	1	1	1	72.7691	1	80	16:00-23:59	10.2564	154
1948	Walk-in	1	0	0	0	0	0	1	0	72.7691	0	0	16:00-23:59	10.2564	233
1949	Walk-in	14	1	1	0	0	0	1	1	72.9531	0	84	08:00-15:59	8.3871	953
1950	Walk-in	14	1	1	0	1	0	1	1	72.9531	0	55	08:00-15:59	8.3871	261
1951	Walk-in	13	0	1	0	0	1	1	1	72.9531	0	62	08:00-15:59	8.3871	153
1952	Ambulance	5	1	1	1	0	0	1	1	72.9531	1	80	08:00-15:59	8.3871	156
1953	Walk-in	6	1	1	1	0	0	1	1	72.9531	3	73	08:00-15:59	8.3871	252
1954	Ambulance	6	1	0	1	0	0	1	0	72.9531	0	43	08:00-15:59	8.3871	199
1955	Walk-in	6	1	1	1	0	0	1	1	72.9531	0	71	08:00-15:59	8.3871	170
1956	Ambulance	9	2	0	0	0	0	1	0	72.9531	1	20	08:00-15:59	8.3871	29
1957	Walk-in	7	1	1	1	0	1	1	1	72.9531	1	31	16:00-23:59	8.3871	158
1958	Ambulance	7	1	1	1	0	0	1	1	72.9531	1	25	16:00-23:59	8.3871	47
1959	Walk-in	11	0	1	1	0	1	1	1	72.9531	1	61	16:00-23:59	8.3871	222
1960	Walk-in	7	1	1	1	0	0	1	1	72.9531	1	75	16:00-23:59	8.3871	117
1961	Ambulance	7	1	1	1	0	0	1	1	72.9531	1	67	16:00-23:59	8.3871	242
1962	Ambulance	1	1	1	1	0	1	1	1	77.2769	0	68	08:00-15:59	11.2676	113
1963	Walk-in	2	0	1	1	0	0	1	1	77.2769	0	75	08:00-15:59	11.2676	70
1964	Walk-in	2	0	1	1	0	1	1	1	77.2769	0	33	16:00-23:59	11.2676	245
1965	Ambulance	4	1	1	1	0	0	1	0	77.2769	1	78	16:00-23:59	11.2676	163
1966	Walk-in	10	0	1	0	0	0	1	1	77.2769	1	61	16:00-23:59	11.2676	350
1967	Walk-in	10	0	1	1	0	0	1	0	77.2769	1	36	16:00-23:59	11.2676	92
1968	Walk-in	11	1	1	1	1	0	1	1	77.2769	1	61	16:00-23:59	11.2676	107
1969	Walk-in	2	0	1	1	0	0	1	1	77.2769	0	57	16:00-23:59	11.2676	341
1970	Ambulance	2	1	1	0	1	0	1	1	79.0248	0	69	08:00-15:59	21.3115	204
1971	Walk-in	2	1	1	1	0	1	1	1	79.0248	0	38	08:00-15:59	21.3115	244
1972	Walk-in	2	1	1	1	0	0	1	1	79.0248	0	31	08:00-15:59	21.3115	306
1973	Walk-in	4	1	1	1	0	1	1	1	79.0248	0	82	08:00-15:59	21.3115	177
1974	Walk-in	1	0	1	1	0	0	1	1	79.0248	0	72	08:00-15:59	21.3115	267
1975	Walk-in	3	0	1	1	0	0	1	1	79.0248	0	81	16:00-23:59	21.3115	242
1976	Walk-in	3	0	0	0	0	1	1	0	79.0248	0	27	16:00-23:59	21.3115	184
1977	Walk-in	4	1	1	1	0	1	1	0	79.0248	2	55	16:00-23:59	21.3115	223
1978	Walk-in	8	1	1	1	0	0	1	1	79.0248	0	70	16:00-23:59	21.3115	263
1979	Walk-in	5	0	1	1	0	1	1	1	79.0248	0	76	16:00-23:59	21.3115	103
1980	Walk-in	5	0	1	1	0	0	1	1	79.0248	0	91	16:00-23:59	21.3115	260
1981	Walk-in	5	0	0	0	0	0	1	0	79.0248	1	81	16:00-23:59	21.3115	262
1982	Ambulance	1	1	1	0	0	1	1	1	79.0248	2	99	16:00-23:59	21.3115	76
1983	Ambulance	2	1	1	1	0	0	1	1	77.5529	0	58	08:00-15:59	13.0435	142
1984	Walk-in	2	0	1	1	0	1	1	1	77.5529	1	76	08:00-15:59	13.0435	318
1985	Walk-in	1	0	1	1	0	0	1	1	77.5529	0	74	16:00-23:59	13.0435	196
1986	Ambulance	4	1	1	1	0	0	1	1	77.5529	0	80	16:00-23:59	13.0435	83
1987	Ambulance	6	1	1	1	0	0	1	0	77.5529	1	88	16:00-23:59	13.0435	205
1988	Walk-in	1	0	1	1	0	1	1	1	77.5529	0	93	16:00-23:59	13.0435	123
1989	Walk-in	3	0	1	1	0	1	1	1	78.3809	0	45	0:00-07:59	16.6667	385
1990	Ambulance	2	2	1	1	1	0	1	0	78.3809	0	81	0:00-07:59	16.6667	372
1991	Walk-in	2	1	1	1	0	1	1	0	78.3809	1	88	08:00-15:59	16.6667	267
1992	Ambulance	2	1	1	0	0	0	1	0	78.3809	0	7	08:00-15:59	16.6667	75
1993	Ambulance	5	1	1	1	0	0	1	1	78.3809	2	70	08:00-15:59	16.6667	242
1994	Walk-in	4	2	1	1	0	0	1	1	78.3809	1	81	08:00-15:59	16.6667	195
1995	Ambulance	4	2	1	1	1	0	1	1	78.3809	0	70	08:00-15:59	16.6667	190
1996	Ambulance	4	2	1	1	0	1	1	1	78.3809	0	33	08:00-15:59	16.6667	129
1997	Walk-in	6	0	1	1	0	0	1	1	78.3809	1	85	08:00-15:59	16.6667	64
1998	Walk-in	6	0	1	0	0	0	1	1	78.3809	0	38	16:00-23:59	16.6667	191
[truncated: 5,845 more rows]

## Sheet: Discharged patients
	Input factors			Throuput factors						Output factors		Other factors			Outcome
Patient ID	Mode of arrival	Patient volume (n/h)	Number of ambulance arrivals (n/h)	Radiography	Computed tomography	Magnetic resonance imaging	Ultrasonography	Laboratory blood tests	Electrocardiogram	Bed occupancy (%)	ED boarding	Patient age	Arrival	Percentage of admission (%)	Length of ED stay (min)
1	Walk-in	2	0	0	0	0	0	0	0	77.1849	0	0	16:00-23:59	21.7391	36
2	Walk-in	2	0	1	0	0	0	1	1	77.1849	0	75	0:00-07:59	21.7391	123
3	Walk-in	2	0	0	0	0	0	0	0	77.1849	0	3	0:00-07:59	21.7391	25
4	Ambulance	1	1	0	0	0	0	0	0	77.1849	0	19	0:00-07:59	21.7391	50
5	Walk-in	1	0	0	0	0	1	0	0	77.1849	0	44	0:00-07:59	21.7391	18
6	Walk-in	1	0	0	1	0	1	1	0	77.1849	0	50	0:00-07:59	21.7391	146
7	Walk-in	2	0	0	0	0	0	1	0	77.1849	0	27	0:00-07:59	21.7391	147
8	Walk-in	1	0	0	0	0	1	0	0	77.1849	0	1	0:00-07:59	21.7391	50
9	Walk-in	2	1	0	0	0	0	0	0	77.1849	0	40	0:00-07:59	21.7391	61
10	Walk-in	1	0	0	0	0	0	0	1	77.1849	0	69	0:00-07:59	21.7391	61
11	Walk-in	2	0	0	0	0	0	1	1	77.1849	0	60	08:00-15:59	21.7391	42
12	Walk-in	2	0	0	0	0	0	0	0	77.1849	0	0	08:00-15:59	21.7391	21
13	Walk-in	2	1	1	0	0	1	0	1	77.1849	0	83	08:00-15:59	21.7391	73
14	Walk-in	1	0	1	1	0	0	1	1	77.1849	0	72	08:00-15:59	21.7391	207
15	Walk-in	2	0	0	0	0	0	0	0	77.1849	0	15	08:00-15:59	21.7391	71
16	Walk-in	3	0	0	0	0	0	0	0	77.1849	0	2	08:00-15:59	21.7391	46
17	Walk-in	3	0	0	1	0	0	0	0	77.1849	0	14	08:00-15:59	21.7391	68
18	Walk-in	3	0	0	0	0	0	0	0	77.1849	0	84	08:00-15:59	21.7391	83
19	Walk-in	1	0	0	0	0	0	0	0	77.1849	0	24	08:00-15:59	21.7391	62
20	Walk-in	3	0	0	0	0	0	0	0	77.1849	0	1	16:00-23:59	21.7391	43
21	Walk-in	3	0	1	0	0	0	0	0	77.1849	0	33	16:00-23:59	21.7391	95
22	Walk-in	3	1	0	0	0	0	0	0	77.1849	0	29	16:00-23:59	21.7391	29
23	Walk-in	3	1	0	1	0	0	1	0	77.1849	0	46	16:00-23:59	21.7391	205
24	Walk-in	4	0	0	0	0	0	0	0	77.1849	0	32	16:00-23:59	21.7391	34
25	Walk-in	4	0	0	0	0	0	0	0	77.1849	0	6	16:00-23:59	21.7391	29
26	Walk-in	4	0	1	1	0	0	0	1	77.1849	0	77	16:00-23:59	21.7391	119
27	Walk-in	4	0	0	0	0	0	0	0	77.1849	0	12	16:00-23:59	21.7391	25
28	Ambulance	4	0	0	0	0	1	0	0	77.1849	0	0	16:00-23:59	21.7391	99
29	Walk-in	5	1	0	0	0	0	0	0	77.1849	0	37	16:00-23:59	21.7391	33
30	Walk-in	5	1	0	0	0	0	0	0	77.1849	0	32	16:00-23:59	21.7391	56
31	Walk-in	3	0	0	0	0	0	0	0	77.1849	0	25	16:00-23:59	21.7391	39
32	Walk-in	3	0	0	0	0	1	1	0	77.1849	0	79	16:00-23:59	21.7391	50
33	Walk-in	3	0	0	1	1	0	1	1	77.1849	0	78	16:00-23:59	21.7391	217
34	Walk-in	2	0	1	1	0	0	1	1	77.1849	0	65	16:00-23:59	21.7391	119
35	Walk-in	2	0	0	0	0	0	0	0	77.1849	0	2	16:00-23:59	21.7391	32
36	Walk-in	1	0	0	0	0	0	0	0	77.1849	0	4	16:00-23:59	21.7391	46
37	Walk-in	3	1	0	0	0	0	0	0	78.4729	0	46	16:00-23:59	23.4043	39
38	Ambulance	3	1	0	1	0	1	1	0	78.4729	0	51	16:00-23:59	23.4043	337
39	Walk-in	3	1	0	0	0	0	0	0	78.4729	0	3	16:00-23:59	23.4043	24
40	Walk-in	3	0	0	0	0	0	0	0	78.4729	0	0	0:00-07:59	23.4043	26
41	Walk-in	3	0	0	0	0	0	0	0	78.4729	0	57	0:00-07:59	23.4043	260
42	Walk-in	1	1	0	0	0	0	0	0	78.4729	0	24	0:00-07:59	23.4043	51
43	Ambulance	1	0	1	1	0	1	1	1	78.4729	0	89	0:00-07:59	23.4043	181
44	Ambulance	2	2	0	1	0	0	1	1	78.4729	1	72	0:00-07:59	23.4043	179
45	Walk-in	2	1	0	0	0	0	1	1	78.4729	0	58	08:00-15:59	23.4043	143
46	Walk-in	2	1	0	1	1	0	1	1	78.4729	0	68	08:00-15:59	23.4043	230
47	Ambulance	2	1	1	1	0	0	0	1	78.4729	0	96	08:00-15:59	23.4043	254
48	Walk-in	2	0	0	0	0	0	1	0	78.4729	0	33	08:00-15:59	23.4043	109
49	Walk-in	2	0	0	0	0	1	1	0	78.4729	0	14	08:00-15:59	23.4043	171
50	Walk-in	1	0	0	0	0	0	0	0	78.4729	0	23	08:00-15:59	23.4043	10
51	Walk-in	1	0	0	1	0	0	0	0	78.4729	0	62	16:00-23:59	23.4043	63
52	Walk-in	4	1	0	0	0	0	0	0	78.4729	0	75	16:00-23:59	23.4043	131
53	Walk-in	4	1	0	0	0	0	0	0	78.4729	0	28	16:00-23:59	23.4043	57
54	Walk-in	4	0	1	0	0	0	0	0	78.4729	0	39	16:00-23:59	23.4043	59
55	Walk-in	4	0	0	0	0	0	0	0	78.4729	0	63	16:00-23:59	23.4043	76
56	Walk-in	4	0	1	0	0	0	1	1	78.4729	0	80	16:00-23:59	23.4043	201
57	Walk-in	4	0	0	0	0	0	0	0	78.4729	0	68	16:00-23:59	23.4043	189
58	Walk-in	6	0	0	0	0	0	0	0	78.4729	0	12	16:00-23:59	23.4043	39
59	Walk-in	6	0	0	0	0	0	0	0	78.4729	0	25	16:00-23:59	23.4043	39
60	Walk-in	6	0	0	0	0	0	0	0	78.4729	0	49	16:00-23:59	23.4043	44
61	Walk-in	6	0	0	0	0	0	0	0	78.4729	0	32	16:00-23:59	23.4043	17
62	Walk-in	6	0	0	0	0	0	0	0	78.4729	0	19	16:00-23:59	23.4043	24
63	Walk-in	6	0	0	0	0	0	0	0	78.4729	0	35	16:00-23:59	23.4043	26
64	Walk-in	6	0	0	0	0	0	0	0	78.4729	0	42	16:00-23:59	23.4043	39
65	Walk-in	4	0	1	1	0	0	1	1	78.4729	1	59	16:00-23:59	23.4043	135
66	Walk-in	2	0	0	0	0	0	0	0	78.4729	1	30	16:00-23:59	23.4043	45
67	Walk-in	4	0	0	0	0	0	0	0	78.4729	1	20	16:00-23:59	23.4043	69
68	Walk-in	4	0	0	0	0	0	0	0	78.4729	1	42	16:00-23:59	23.4043	47
69	Walk-in	4	0	0	0	0	0	0	0	78.4729	0	0	16:00-23:59	23.4043	34
70	Walk-in	4	0	1	0	0	0	0	0	78.4729	0	25	16:00-23:59	23.4043	66
71	Walk-in	3	0	0	0	0	0	0	0	78.4729	1	51	16:00-23:59	23.4043	66
72	Walk-in	3	0	0	0	0	1	0	0	78.4729	1	13	16:00-23:59	23.4043	47
73	Walk-in	4	0	0	0	0	0	1	0	79.3928	0	35	16:00-23:59	10.6383	105
74	Walk-in	4	0	0	0	0	0	1	0	79.3928	0	29	0:00-07:59	10.6383	100
75	Walk-in	4	0	0	0	0	0	0	0	79.3928	0	4	0:00-07:59	10.6383	101
76	Walk-in	1	0	1	0	0	0	0	0	79.3928	0	41	0:00-07:59	10.6383	57
77	Walk-in	2	0	1	0	0	0	1	1	79.3928	0	41	0:00-07:59	10.6383	134
78	Walk-in	2	0	0	0	0	0	0	0	79.3928	0	31	0:00-07:59	10.6383	30
79	Walk-in	1	0	0	0	0	0	1	0	79.3928	0	24	0:00-07:59	10.6383	142
80	Walk-in	1	0	0	1	0	0	0	0	79.3928	0	56	0:00-07:59	10.6383	30
81	Walk-in	2	1	0	0	0	0	0	0	79.3928	0	27	08:00-15:59	10.6383	18
82	Walk-in	1	0	0	0	0	1	0	0	79.3928	0	28	08:00-15:59	10.6383	66
83	Walk-in	2	0	0	1	0	1	1	1	79.3928	0	84	08:00-15:59	10.6383	261
84	Walk-in	2	0	1	0	0	0	1	1	79.3928	0	29	08:00-15:59	10.6383	42
85	Walk-in	5	1	0	0	0	0	0	0	79.3928	0	2	08:00-15:59	10.6383	27
86	Walk-in	5	1	0	0	0	0	0	0	79.3928	0	1	16:00-23:59	10.6383	38
87	Walk-in	5	1	0	0	0	0	0	0	79.3928	0	22	08:00-15:59	10.6383	46
88	Walk-in	5	1	0	0	0	0	0	0	79.3928	0	53	16:00-23:59	10.6383	247
89	Walk-in	4	0	0	1	0	0	1	0	79.3928	0	76	16:00-23:59	10.6383	151
90	Walk-in	4	0	0	0	0	0	0	0	79.3928	0	4	16:00-23:59	10.6383	16
91	Walk-in	4	0	1	0	0	0	0	0	79.3928	0	19	16:00-23:59	10.6383	45
92	Walk-in	2	0	0	0	0	1	1	0	79.3928	0	16	16:00-23:59	10.6383	194
93	Walk-in	2	0	0	0	0	0	0	0	79.3928	0	74	16:00-23:59	10.6383	128
94	Walk-in	8	0	0	0	0	1	0	0	79.3928	0	28	16:00-23:59	10.6383	74
95	Walk-in	8	0	0	0	0	0	0	0	79.3928	0	0	16:00-23:59	10.6383	43
96	Walk-in	8	0	0	0	0	0	0	0	79.3928	0	43	16:00-23:59	10.6383	55
97	Walk-in	8	0	0	0	0	0	0	0	79.3928	0	2	16:00-23:59	10.6383	48
98	Walk-in	8	0	0	0	0	0	0	0	79.3928	0	35	16:00-23:59	10.6383	24
99	Walk-in	8	0	0	0	0	0	0	0	79.3928	0	34	16:00-23:59	10.6383	56
100	Walk-in	8	0	0	0	0	1	0	0	79.3928	0	1	16:00-23:59	10.6383	75
101	Walk-in	8	0	0	1	0	0	1	0	79.3928	0	39	16:00-23:59	10.6383	45
102	Walk-in	8	0	0	0	0	0	0	0	79.3928	0	2	16:00-23:59	10.6383	53
103	Walk-in	8	0	0	0	0	0	0	0	79.3928	0	52	16:00-23:59	10.6383	32
104	Walk-in	6	0	0	0	0	0	0	0	79.3928	0	26	16:00-23:59	10.6383	113
105	Walk-in	6	0	1	1	0	0	0	0	79.3928	0	63	16:00-23:59	10.6383	217
106	Walk-in	6	0	1	0	0	0	0	0	79.3928	0	12	16:00-23:59	10.6383	76
107	Walk-in	3	0	1	0	0	0	0	0	79.3928	0	32	16:00-23:59	10.6383	60
108	Walk-in	3	0	0	0	0	0	1	0	79.3928	0	17	16:00-23:59	10.6383	127
109	Walk-in	3	0	0	0	0	0	0	0	79.3928	0	15	16:00-23:59	10.6383	23
110	Walk-in	1	0	0	0	0	0	0	0	79.3928	0	15	16:00-23:59	10.6383	30
111	Walk-in	4	0	0	0	0	0	0	0	79.3928	0	20	16:00-23:59	10.6383	44
112	Walk-in	4	0	0	0	0	0	0	0	79.3928	0	53	16:00-23:59	10.6383	74
113	Walk-in	4	0	0	0	0	0	0	0	79.3928	0	0	16:00-23:59	10.6383	25
114	Walk-in	4	0	0	0	0	0	0	0	79.3928	0	60	16:00-23:59	10.6383	43
115	Ambulance	1	1	1	0	0	1	1	1	78.5649	0	46	0:00-07:59	11.5385	354
116	Walk-in	2	1	0	0	0	0	0	0	78.5649	0	5	0:00-07:59	11.5385	45
117	Ambulance	2	1	1	1	0	1	1	0	78.5649	0	21	0:00-07:59	11.5385	318
118	Walk-in	1	0	0	0	0	0	0	1	78.5649	0	81	0:00-07:59	11.5385	141
119	Ambulance	3	2	0	0	0	0	0	0	78.5649	0	68	0:00-07:59	11.5385	183
120	Walk-in	3	2	0	0	0	0	1	0	78.5649	0	52	0:00-07:59	11.5385	162
121	Ambulance	3	2	0	1	0	0	1	0	78.5649	0	33	0:00-07:59	11.5385	100
122	Walk-in	3	2	1	0	1	0	1	1	78.5649	0	80	08:00-15:59	11.5385	112
123	Walk-in	1	0	0	0	0	1	0	0	78.5649	1	27	08:00-15:59	11.5385	191
124	Ambulance	1	0	0	1	0	1	1	1	78.5649	0	85	08:00-15:59	11.5385	155
125	Walk-in	2	1	0	0	0	0	0	0	78.5649	0	25	08:00-15:59	11.5385	28
126	Ambulance	2	1	1	0	0	1	1	1	78.5649	0	77	08:00-15:59	11.5385	137
127	Walk-in	3	0	1	0	0	0	0	1	78.5649	0	21	08:00-15:59	11.5385	48
128	Walk-in	3	0	0	0	0	0	0	0	78.5649	0	36	08:00-15:59	11.5385	31
129	Walk-in	3	0	0	0	0	0	0	0	78.5649	0	42	08:00-15:59	11.5385	41
130	Walk-in	3	0	1	0	0	0	0	0	78.5649	0	75	08:00-15:59	11.5385	81
131	Walk-in	1	0	0	0	0	0	0	0	78.5649	0	74	08:00-15:59	11.5385	66
132	Walk-in	1	0	0	0	0	0	0	0	78.5649	0	41	16:00-23:59	11.5385	20
133	Walk-in	1	0	1	0	0	0	0	0	78.5649	0	86	16:00-23:59	11.5385	60
134	Walk-in	4	0	0	0	0	0	0	0	78.5649	0	32	16:00-23:59	11.5385	25
135	Walk-in	4	0	0	0	0	0	0	0	78.5649	0	45	16:00-23:59	11.5385	50
136	Walk-in	2	0	0	0	0	1	0	0	78.5649	0	13	16:00-23:59	11.5385	78
137	Walk-in	2	0	0	0	0	0	0	0	78.5649	0	15	16:00-23:59	11.5385	34
138	Walk-in	4	1	0	0	0	0	0	0	78.5649	0	9	16:00-23:59	11.5385	46
139	Walk-in	4	1	1	0	0	0	0	0	78.5649	0	15	16:00-23:59	11.5385	36
140	Walk-in	4	1	0	0	0	0	0	0	78.5649	0	4	16:00-23:59	11.5385	48
141	Walk-in	4	1	0	0	0	0	0	0	78.5649	0	11	16:00-23:59	11.5385	15
142	Walk-in	4	1	0	0	0	0	0	0	78.5649	0	52	16:00-23:59	11.5385	63
143	Walk-in	4	1	0	0	0	0	0	0	78.5649	0	65	16:00-23:59	11.5385	15
144	Walk-in	4	1	0	0	0	0	0	0	78.5649	0	4	16:00-23:59	11.5385	41
145	Walk-in	7	0	0	0	0	0	0	0	78.5649	0	1	16:00-23:59	11.5385	27
146	Walk-in	7	0	0	0	0	0	0	0	78.5649	0	64	16:00-23:59	11.5385	38
147	Walk-in	9	0	0	0	0	1	0	0	78.5649	0	21	16:00-23:59	11.5385	56
148	Walk-in	9	0	0	0	0	1	1	0	78.5649	0	1	16:00-23:59	11.5385	64
149	Walk-in	9	0	1	0	0	0	0	0	78.5649	0	2	16:00-23:59	11.5385	87
150	Walk-in	9	0	1	0	0	0	0	0	78.5649	0	21	16:00-23:59	11.5385	18
151	Walk-in	9	0	0	0	0	0	0	0	78.5649	0	35	16:00-23:59	11.5385	36
152	Walk-in	9	0	0	0	0	0	0	0	78.5649	0	13	16:00-23:59	11.5385	38
153	Walk-in	9	0	0	0	0	0	0	0	78.5649	0	17	16:00-23:59	11.5385	27
154	Walk-in	9	0	0	0	0	0	0	0	78.5649	0	22	16:00-23:59	11.5385	47
155	Walk-in	9	0	0	1	0	0	0	0	78.5649	0	76	16:00-23:59	11.5385	72
156	Walk-in	3	0	1	0	0	0	0	0	78.5649	0	13	16:00-23:59	11.5385	67
157	Walk-in	3	0	0	0	0	1	0	0	78.5649	0	78	16:00-23:59	11.5385	52
158	Walk-in	3	0	0	0	0	0	0	0	78.5649	0	0	16:00-23:59	11.5385	44
159	Walk-in	3	0	0	0	0	0	0	0	78.5649	0	17	16:00-23:59	11.5385	19
160	Walk-in	3	0	0	0	0	0	0	0	78.5649	0	33	16:00-23:59	11.5385	19
161	Walk-in	4	0	0	0	0	1	1	0	76.2649	0	17	0:00-07:59	9.30233	132
162	Walk-in	4	0	0	0	0	0	0	0	76.2649	0	37	16:00-23:59	9.30233	96
163	Walk-in	4	0	1	1	0	1	1	0	76.2649	0	66	16:00-23:59	9.30233	284
164	Walk-in	4	0	0	0	0	1	1	1	76.2649	0	68	16:00-23:59	9.30233	162
165	Walk-in	2	0	0	0	0	0	0	0	76.2649	1	1	0:00-07:59	9.30233	33
166	Walk-in	2	0	0	0	0	1	1	0	76.2649	0	26	0:00-07:59	9.30233	136
167	Walk-in	1	0	1	1	0	0	1	0	76.2649	1	77	0:00-07:59	9.30233	365
168	Ambulance	1	1	0	1	0	1	1	0	76.2649	0	40	08:00-15:59	9.30233	227
169	Walk-in	2	0	1	0	0	0	1	0	76.2649	0	75	08:00-15:59	9.30233	106
170	Walk-in	1	0	0	0	0	0	0	0	76.2649	0	0	08:00-15:59	9.30233	45
171	Walk-in	1	0	1	0	0	1	1	0	76.2649	0	75	08:00-15:59	9.30233	143
172	Walk-in	2	0	0	0	0	0	0	0	76.2649	0	36	08:00-15:59	9.30233	19
173	Walk-in	5	0	1	0	0	0	0	0	76.2649	0	59	08:00-15:59	9.30233	100
174	Walk-in	5	0	1	0	0	0	0	0	76.2649	0	56	08:00-15:59	9.30233	100
175	Walk-in	5	0	0	0	0	1	0	0	76.2649	0	34	08:00-15:59	9.30233	71
176	Walk-in	5	0	0	0	0	0	0	0	76.2649	0	31	08:00-15:59	9.30233	29
177	Walk-in	5	0	1	0	0	0	0	0	76.2649	0	36	08:00-15:59	9.30233	101
178	Walk-in	1	0	0	0	0	0	0	0	76.2649	0	29	16:00-23:59	9.30233	51
179	Walk-in	1	0	0	0	0	0	0	0	76.2649	0	20	16:00-23:59	9.30233	11
180	Walk-in	3	0	0	1	0	0	1	1	76.2649	0	59	16:00-23:59	9.30233	159
181	Walk-in	3	0	0	0	0	0	0	0	76.2649	0	30	16:00-23:59	9.30233	22
182	Walk-in	4	0	1	0	0	0	0	0	76.2649	0	14	16:00-23:59	9.30233	38
183	Walk-in	4	0	0	0	0	0	0	0	76.2649	0	18	16:00-23:59	9.30233	28
184	Walk-in	4	0	0	0	0	0	0	0	76.2649	0	6	16:00-23:59	9.30233	38
185	Walk-in	4	0	0	0	0	0	0	0	76.2649	0	15	16:00-23:59	9.30233	227
186	Ambulance	4	0	0	0	0	1	0	0	76.2649	0	84	16:00-23:59	9.30233	69
187	Walk-in	4	0	0	0	0	0	0	0	76.2649	0	24	16:00-23:59	9.30233	33
188	Walk-in	4	1	0	1	0	0	0	0	76.2649	0	20	16:00-23:59	9.30233	76
189	Walk-in	4	1	0	0	0	0	0	0	76.2649	0	30	16:00-23:59	9.30233	36
190	Walk-in	6	1	0	0	0	0	0	0	76.2649	0	17	16:00-23:59	9.30233	128
191	Ambulance	6	1	1	1	0	1	1	1	76.2649	0	73	16:00-23:59	9.30233	192
192	Walk-in	6	1	0	0	0	0	0	0	76.2649	0	63	16:00-23:59	9.30233	158
193	Walk-in	6	1	0	0	0	1	0	0	76.2649	0	25	16:00-23:59	9.30233	75
194	Walk-in	6	1	0	0	0	0	0	0	76.2649	0	1	16:00-23:59	9.30233	17
195	Walk-in	6	1	0	0	0	0	0	0	76.2649	0	24	16:00-23:59	9.30233	120
196	Walk-in	1	0	0	0	0	0	0	0	76.2649	0	40	16:00-23:59	9.30233	22
197	Walk-in	1	0	1	0	0	0	1	0	76.2649	0	2	16:00-23:59	9.30233	119
198	Walk-in	4	0	1	0	0	0	0	0	76.2649	0	28	16:00-23:59	9.30233	44
199	Walk-in	4	0	0	1	0	1	0	0	76.2649	0	48	16:00-23:59	9.30233	95
200	Walk-in	2	0	0	0	0	0	0	0	73.781	1	1	16:00-23:59	20.2899	69
201	Walk-in	2	0	0	1	0	0	1	1	73.781	1	48	16:00-23:59	20.2899	150
202	Walk-in	1	0	0	0	0	0	0	0	73.781	0	0	0:00-07:59	20.2899	26
203	Walk-in	1	0	0	1	0	0	1	0	73.781	0	57	0:00-07:59	20.2899	141
204	Walk-in	1	0	0	1	0	0	1	1	73.781	0	56	0:00-07:59	20.2899	172
205	Ambulance	1	1	1	0	0	0	0	0	73.781	0	73	0:00-07:59	20.2899	162
206	Walk-in	2	1	0	0	0	0	0	0	73.781	0	70	0:00-07:59	20.2899	84
207	Walk-in	2	1	1	0	0	1	0	0	73.781	0	56	08:00-15:59	20.2899	118
208	Walk-in	6	0	0	0	0	1	0	1	73.781	0	59	0:00-07:59	20.2899	85
209	Walk-in	6	0	0	1	0	1	1	0	73.781	0	88	08:00-15:59	20.2899	117
210	Walk-in	6	0	0	0	0	0	0	0	73.781	0	65	08:00-15:59	20.2899	119
211	Walk-in	6	0	0	0	0	0	0	0	73.781	0	2	08:00-15:59	20.2899	88
212	Walk-in	6	0	0	0	0	1	0	0	73.781	0	1	08:00-15:59	20.2899	69
213	Walk-in	8	1	0	0	0	0	0	0	73.781	0	1	08:00-15:59	20.2899	84
214	Walk-in	8	1	0	0	0	0	0	0	73.781	0	78	08:00-15:59	20.2899	85
215	Walk-in	8	1	0	0	0	1	0	0	73.781	0	42	08:00-15:59	20.2899	149
216	Walk-in	8	1	0	0	0	0	0	0	73.781	0	9	08:00-15:59	20.2899	98
217	Walk-in	8	1	0	0	0	1	0	0	73.781	0	33	08:00-15:59	20.2899	125
218	Walk-in	8	1	0	0	0	0	0	0	73.781	0	53	08:00-15:59	20.2899	34
219	Walk-in	4	0	0	0	0	0	0	0	73.781	0	0	08:00-15:59	20.2899	30
220	Walk-in	4	0	0	0	0	0	0	0	73.781	0	55	08:00-15:59	20.2899	124
221	Walk-in	4	0	0	0	0	0	0	0	73.781	0	61	08:00-15:59	20.2899	74
222	Walk-in	1	0	0	1	1	0	0	0	73.781	0	69	08:00-15:59	20.2899	206
223	Walk-in	4	2	0	1	0	0	1	0	73.781	1	60	08:00-15:59	20.2899	300
224	Walk-in	4	2	0	0	0	0	1	0	73.781	1	78	08:00-15:59	20.2899	340
225	Ambulance	4	2	1	1	0	1	1	0	73.781	1	68	08:00-15:59	20.2899	318
226	Walk-in	2	0	0	0	0	1	0	0	73.781	1	41	08:00-15:59	20.2899	58
227	Walk-in	2	0	0	0	0	0	0	0	73.781	0	0	08:00-15:59	20.2899	55
228	Walk-in	1	0	0	0	0	0	0	0	73.781	0	19	08:00-15:59	20.2899	125
229	Walk-in	4	1	0	0	0	0	0	1	73.781	0	35	08:00-15:59	20.2899	80
230	Walk-in	1	0	1	1	0	0	1	0	73.781	0	55	08:00-15:59	20.2899	177
231	Walk-in	7	1	1	0	0	1	0	0	73.781	1	51	16:00-23:59	20.2899	110
232	Walk-in	7	1	0	1	0	0	1	0	73.781	1	34	16:00-23:59	20.2899	107
233	Walk-in	7	1	0	0	0	0	1	0	73.781	1	65	16:00-23:59	20.2899	186
234	Walk-in	7	1	0	0	0	0	0	0	73.781	1	32	16:00-23:59	20.2899	57
235	Walk-in	7	1	0	0	0	0	0	0	73.781	1	5	16:00-23:59	20.2899	65
236	Walk-in	7	1	0	0	0	1	1	1	73.781	1	72	16:00-23:59	20.2899	171
237	Walk-in	5	1	0	0	0	0	0	0	73.781	0	3	16:00-23:59	20.2899	51
238	Walk-in	5	1	0	0	0	0	1	0	73.781	0	20	16:00-23:59	20.2899	212
239	Walk-in	5	1	0	0	0	0	0	0	73.781	0	3	16:00-23:59	20.2899	68
240	Walk-in	5	1	0	0	0	0	0	0	73.781	0	4	16:00-23:59	20.2899	48
241	Walk-in	7	1	1	0	0	0	1	1	73.781	0	53	16:00-23:59	20.2899	147
242	Ambulance	7	1	1	0	0	1	0	1	73.781	0	67	16:00-23:59	20.2899	88
243	Walk-in	7	1	0	1	0	0	0	0	73.781	0	76	16:00-23:59	20.2899	134
244	Walk-in	7	1	0	0	0	0	0	0	73.781	0	2	16:00-23:59	20.2899	73
245	Walk-in	3	0	0	0	0	1	0	0	73.781	0	5	16:00-23:59	20.2899	70
246	Walk-in	3	0	1	0	0	0	0	0	73.781	0	31	16:00-23:59	20.2899	102
247	Walk-in	3	0	0	0	0	0	0	0	73.781	0	28	16:00-23:59	20.2899	73
248	Walk-in	2	0	0	0	0	0	0	0	73.781	0	28	16:00-23:59	20.2899	66
249	Walk-in	2	0	0	0	0	1	0	0	73.781	0	23	16:00-23:59	20.2899	97
250	Walk-in	2	0	0	0	0	1	0	0	73.781	0	68	16:00-23:59	20.2899	216
251	Walk-in	2	0	0	0	0	0	0	0	73.781	0	3	16:00-23:59	20.2899	78
252	Walk-in	2	0	1	0	0	1	0	0	73.781	0	7	16:00-23:59	20.2899	119
253	Walk-in	6	1	0	0	0	0	0	0	73.781	0	31	16:00-23:59	20.2899	69
254	Walk-in	6	1	0	0	0	0	0	0	73.781	0	1	16:00-23:59	20.2899	78
255	Walk-in	1	0	0	0	0	0	0	0	72.5851	1	10	0:00-07:59	8.25688	43
256	Walk-in	1	0	1	1	0	1	0	0	72.5851	1	33	0:00-07:59	8.25688	102
257	Walk-in	1	0	0	0	0	1	0	0	72.5851	0	5	0:00-07:59	8.25688	80
258	Walk-in	1	0	0	0	0	0	0	0	72.5851	1	0	0:00-07:59	8.25688	36
259	Walk-in	1	0	0	0	0	0	0	0	72.5851	1	0	0:00-07:59	8.25688	107
260	Walk-in	5	1	0	0	0	1	0	0	72.5851	1	36	08:00-15:59	8.25688	135
261	Walk-in	5	1	0	0	0	1	0	0	72.5851	1	1	0:00-07:59	8.25688	50
262	Walk-in	5	1	0	0	0	0	0	0	72.5851	1	16	08:00-15:59	8.25688	25
263	Walk-in	5	1	0	0	0	1	1	1	72.5851	1	73	0:00-07:59	8.25688	207
264	Walk-in	5	0	0	0	0	0	0	0	72.5851	1	0	08:00-15:59	8.25688	29
265	Walk-in	5	0	0	0	0	0	0	0	72.5851	1	34	08:00-15:59	8.25688	48
266	Walk-in	5	0	0	0	0	0	0	0	72.5851	1	1	08:00-15:59	8.25688	24
267	Walk-in	5	0	0	1	0	1	1	0	72.5851	1	42	08:00-15:59	8.25688	292
268	Walk-in	5	0	0	0	0	0	1	1	72.5851	1	48	08:00-15:59	8.25688	80
269	Walk-in	7	0	0	0	0	0	0	0	72.5851	1	5	08:00-15:59	8.25688	68
270	Walk-in	7	0	0	0	0	0	0	0	72.5851	1	12	08:00-15:59	8.25688	24
271	Walk-in	7	0	0	0	0	0	0	0	72.5851	1	65	08:00-15:59	8.25688	131
272	Walk-in	7	0	0	0	0	0	0	0	72.5851	1	28	08:00-15:59	8.25688	20
273	Walk-in	7	0	0	0	0	0	0	0	72.5851	0	55	08:00-15:59	8.25688	131
274	Walk-in	7	0	0	0	0	0	0	0	72.5851	0	30	08:00-15:59	8.25688	185
275	Walk-in	7	0	0	0	0	0	0	0	72.5851	0	0	08:00-15:59	8.25688	59
276	Walk-in	7	0	0	0	0	1	1	0	72.5851	0	32	08:00-15:59	8.25688	192
277	Walk-in	7	0	0	0	0	0	0	0	72.5851	0	29	08:00-15:59	8.25688	58
278	Walk-in	7	0	0	0	0	0	0	0	72.5851	0	49	08:00-15:59	8.25688	32
279	Walk-in	7	0	0	0	0	0	0	0	72.5851	0	10	08:00-15:59	8.25688	38
280	Walk-in	8	1	0	0	0	0	0	0	72.5851	1	27	08:00-15:59	8.25688	45
281	Ambulance	8	1	1	0	0	0	1	0	72.5851	1	7	08:00-15:59	8.25688	151
282	Walk-in	8	1	0	0	0	1	1	0	72.5851	1	36	08:00-15:59	8.25688	283
283	Walk-in	8	1	1	1	0	1	1	1	72.5851	1	17	08:00-15:59	8.25688	168
284	Walk-in	6	1	0	0	0	0	0	0	72.5851	0	45	08:00-15:59	8.25688	243
285	Walk-in	6	1	0	0	0	0	1	0	72.5851	0	25	08:00-15:59	8.25688	129
286	Walk-in	6	1	0	0	0	0	0	0	72.5851	0	23	08:00-15:59	8.25688	130
287	Walk-in	6	1	0	0	0	0	0	0	72.5851	0	10	08:00-15:59	8.25688	64
288	Walk-in	6	1	0	0	0	0	0	0	72.5851	0	49	08:00-15:59	8.25688	121
289	Walk-in	9	2	0	0	0	0	0	0	72.5851	0	0	08:00-15:59	8.25688	7
290	Walk-in	9	2	0	0	0	0	0	0	72.5851	0	12	08:00-15:59	8.25688	62
291	Walk-in	9	2	1	0	0	0	0	0	72.5851	0	2	08:00-15:59	8.25688	128
292	Walk-in	9	2	1	0	0	0	0	0	72.5851	0	64	08:00-15:59	8.25688	166
293	Walk-in	9	2	0	0	0	0	0	0	72.5851	0	2	08:00-15:59	8.25688	69
294	Walk-in	9	2	0	0	0	0	0	0	72.5851	0	23	08:00-15:59	8.25688	52
295	Walk-in	9	2	0	0	0	0	0	0	72.5851	0	31	08:00-15:59	8.25688	82
296	Walk-in	9	2	1	0	0	0	0	0	72.5851	0	7	08:00-15:59	8.25688	161
297	Walk-in	9	2	0	0	0	0	0	0	72.5851	0	3	08:00-15:59	8.25688	126
298	Walk-in	8	0	0	0	0	1	0	1	72.5851	0	35	08:00-15:59	8.25688	85
299	Walk-in	8	0	0	0	0	0	0	0	72.5851	0	27	08:00-15:59	8.25688	81
300	Walk-in	8	0	0	0	0	0	0	0	72.5851	0	36	08:00-15:59	8.25688	67
301	Walk-in	8	0	0	0	0	0	0	0	72.5851	0	30	08:00-15:59	8.25688	47
302	Walk-in	8	0	0	0	0	0	1	0	72.5851	0	78	08:00-15:59	8.25688	299
303	Walk-in	5	0	1	0	0	0	1	0	72.5851	0	96	08:00-15:59	8.25688	305
304	Walk-in	5	0	0	0	0	0	1	0	72.5851	0	62	08:00-15:59	8.25688	151
305	Walk-in	5	0	0	0	0	0	0	0	72.5851	0	80	08:00-15:59	8.25688	57
306	Walk-in	5	0	1	0	0	1	1	0	72.5851	0	57	08:00-15:59	8.25688	204
307	Walk-in	5	0	0	0	0	0	0	0	72.5851	0	11	08:00-15:59	8.25688	51
308	Walk-in	5	0	0	1	0	0	1	0	72.5851	0	25	08:00-15:59	8.25688	186
309	Walk-in	5	0	0	0	0	0	0	0	72.5851	0	28	08:00-15:59	8.25688	93
310	Walk-in	5	0	0	0	0	0	0	0	72.5851	0	0	08:00-15:59	8.25688	26
311	Walk-in	5	0	0	0	0	0	0	0	72.5851	0	88	08:00-15:59	8.25688	47
312	Walk-in	5	0	0	0	0	0	0	0	72.5851	0	79	16:00-23:59	8.25688	73
313	Walk-in	5	0	0	0	0	0	0	0	72.5851	0	27	16:00-23:59	8.25688	21
314	Walk-in	5	0	0	1	1	0	1	0	72.5851	0	42	16:00-23:59	8.25688	213
315	Walk-in	5	0	0	0	0	0	0	0	72.5851	0	3	16:00-23:59	8.25688	44
316	Ambulance	10	2	0	0	0	0	1	1	72.5851	1	35	16:00-23:59	8.25688	179
317	Walk-in	10	2	0	0	0	0	0	0	72.5851	1	16	16:00-23:59	8.25688	52
318	Walk-in	10	2	1	0	0	0	0	0	72.5851	1	21	16:00-23:59	8.25688	200
319	Walk-in	10	2	1	0	0	0	0	0	72.5851	1	45	16:00-23:59	8.25688	86
320	Walk-in	10	2	0	0	0	0	0	0	72.5851	1	35	16:00-23:59	8.25688	45
321	Ambulance	6	1	0	1	0	0	1	0	72.5851	1	28	16:00-23:59	8.25688	114
322	Walk-in	6	1	0	1	0	0	0	0	72.5851	1	36	16:00-23:59	8.25688	107
323	Walk-in	6	1	0	0	0	0	0	0	72.5851	1	7	16:00-23:59	8.25688	77
324	Walk-in	6	1	0	0	0	0	0	0	72.5851	1	7	16:00-23:59	8.25688	47
325	Walk-in	6	1	1	0	0	0	1	0	72.5851	1	71	16:00-23:59	8.25688	261
326	Walk-in	6	1	0	0	0	0	0	0	72.5851	1	3	16:00-23:59	8.25688	143
327	Walk-in	11	0	0	0	0	0	0	1	72.5851	1	83	16:00-23:59	8.25688	94
328	Walk-in	11	0	0	0	0	1	0	0	72.5851	1	5	16:00-23:59	8.25688	36
329	Walk-in	11	0	0	0	0	0	0	0	72.5851	1	32	16:00-23:59	8.25688	43
330	Walk-in	11	0	0	0	0	1	0	0	72.5851	1	35	16:00-23:59	8.25688	161
331	Walk-in	11	0	0	0	0	0	0	0	72.5851	1	1	16:00-23:59	8.25688	82
332	Walk-in	11	0	0	0	0	0	0	0	72.5851	1	6	16:00-23:59	8.25688	48
333	Walk-in	11	0	0	0	0	0	0	0	72.5851	0	32	16:00-23:59	8.25688	33
334	Walk-in	11	0	0	0	0	0	0	0	72.5851	0	34	16:00-23:59	8.25688	35
335	Walk-in	11	0	0	0	0	0	0	0	72.5851	0	80	16:00-23:59	8.25688	28
336	Walk-in	11	0	0	0	0	0	0	0	72.5851	0	17	16:00-23:59	8.25688	69
337	Walk-in	11	0	0	0	0	0	0	0	72.5851	0	41	16:00-23:59	8.25688	221
338	Walk-in	7	0	0	0	0	0	0	0	72.5851	1	34	16:00-23:59	8.25688	53
339	Walk-in	7	0	0	0	0	0	0	0	72.5851	1	36	16:00-23:59	8.25688	39
340	Walk-in	7	0	1	0	0	0	0	0	72.5851	1	60	16:00-23:59	8.25688	64
341	Walk-in	7	0	0	0	0	0	0	0	72.5851	1	36	16:00-23:59	8.25688	41
342	Walk-in	7	0	0	0	0	0	0	0	72.5851	1	28	16:00-23:59	8.25688	32
343	Walk-in	7	0	1	0	0	0	0	0	72.5851	1	29	16:00-23:59	8.25688	82
344	Walk-in	8	0	0	0	0	0	1	0	72.5851	0	0	16:00-23:59	8.25688	62
345	Walk-in	8	0	0	0	0	0	0	1	72.5851	0	49	16:00-23:59	8.25688	56
346	Walk-in	8	0	0	0	0	0	0	0	72.5851	0	9	16:00-23:59	8.25688	69
347	Walk-in	8	0	0	0	0	0	0	0	72.5851	0	44	16:00-23:59	8.25688	35
348	Walk-in	8	0	0	0	0	1	1	0	72.5851	0	40	16:00-23:59	8.25688	196
349	Walk-in	8	0	0	0	0	0	0	0	72.5851	0	1	16:00-23:59	8.25688	48
350	Walk-in	8	0	0	0	0	0	0	0	72.5851	0	23	16:00-23:59	8.25688	52
351	Walk-in	8	0	0	0	0	0	0	0	72.5851	0	1	16:00-23:59	8.25688	42
352	Walk-in	2	0	0	0	0	0	0	0	72.5851	0	0	16:00-23:59	8.25688	37
353	Walk-in	2	0	1	0	0	0	0	0	72.5851	0	16	16:00-23:59	8.25688	58
354	Walk-in	1	0	0	0	0	0	0	0	72.5851	0	15	16:00-23:59	8.25688	37
355	Walk-in	1	0	1	1	0	0	1	1	76.4489	0	32	16:00-23:59	18	117
356	Walk-in	2	0	0	0	0	0	0	0	76.4489	0	28	0:00-07:59	18	24
357	Walk-in	2	0	0	0	0	0	0	0	76.4489	0	3	0:00-07:59	18	38
358	Walk-in	2	0	1	0	0	0	0	0	76.4489	0	7	0:00-07:59	18	75
359	Walk-in	2	0	0	1	0	1	0	0	76.4489	0	18	0:00-07:59	18	380
360	Walk-in	1	0	0	0	0	0	0	0	76.4489	0	2	0:00-07:59	18	38
361	Walk-in	2	1	0	0	0	0	0	0	76.4489	0	58	0:00-07:59	18	88
362	Ambulance	1	1	1	1	0	1	0	1	76.4489	0	60	08:00-15:59	18	58
363	Ambulance	1	1	1	0	0	0	1	1	76.4489	0	58	08:00-15:59	18	74
364	Walk-in	1	0	0	0	0	0	0	0	76.4489	0	37	08:00-15:59	18	31
365	Walk-in	3	1	0	1	0	0	0	0	76.4489	0	74	08:00-15:59	18	65
366	Walk-in	3	1	1	0	0	0	0	0	76.4489	0	1	08:00-15:59	18	92
367	Walk-in	3	1	0	0	0	0	0	0	76.4489	0	0	08:00-15:59	18	124
368	Walk-in	3	1	0	0	0	1	1	0	76.4489	0	85	08:00-15:59	18	163
369	Walk-in	1	0	0	0	0	0	0	0	76.4489	0	5	08:00-15:59	18	114
370	Walk-in	3	0	0	0	0	0	0	0	76.4489	0	50	08:00-15:59	18	18
371	Walk-in	3	0	0	0	0	0	0	0	76.4489	0	53	08:00-15:59	18	86
372	Walk-in	3	0	1	0	0	0	1	0	76.4489	0	56	08:00-15:59	18	125
373	Walk-in	3	0	0	0	0	0	1	0	76.4489	0	30	16:00-23:59	18	133
374	Walk-in	5	1	0	0	0	0	0	0	76.4489	0	5	16:00-23:59	18	51
375	Ambulance	5	1	1	1	0	1	1	1	76.4489	0	71	16:00-23:59	18	171
376	Walk-in	5	1	0	0	0	0	0	0	76.4489	0	24	16:00-23:59	18	13
377	Walk-in	5	1	0	0	0	0	0	0	76.4489	0	32	16:00-23:59	18	37
378	Walk-in	5	1	1	0	0	1	0	0	76.4489	0	20	16:00-23:59	18	132
379	Walk-in	5	3	0	0	0	0	0	0	76.4489	0	8	16:00-23:59	18	18
380	Ambulance	5	3	1	1	0	1	1	1	76.4489	0	69	16:00-23:59	18	248
381	Walk-in	5	3	0	0	0	0	0	0	76.4489	0	28	16:00-23:59	18	26
382	Ambulance	5	3	1	1	0	1	1	1	76.4489	0	24	16:00-23:59	18	258
383	Ambulance	3	2	0	1	0	1	1	0	76.4489	0	52	16:00-23:59	18	232
384	Walk-in	3	2	0	0	0	0	0	0	76.4489	0	20	16:00-23:59	18	48
385	Ambulance	3	2	1	1	0	1	1	0	76.4489	0	62	16:00-23:59	18	150
386	Walk-in	2	0	0	0	0	0	0	0	76.4489	0	60	16:00-23:59	18	149
387	Walk-in	2	0	0	0	0	0	0	0	76.4489	0	3	16:00-23:59	18	18
388	Walk-in	5	2	1	1	0	1	1	1	76.4489	0	56	16:00-23:59	18	251
389	Walk-in	5	2	0	0	0	1	0	0	76.4489	0	20	16:00-23:59	18	59
390	Walk-in	5	2	0	0	0	0	1	0	76.4489	0	0	16:00-23:59	18	162
391	Walk-in	5	2	1	0	0	0	0	0	76.4489	0	12	16:00-23:59	18	61
392	Walk-in	5	2	0	0	0	0	0	0	76.4489	0	21	16:00-23:59	18	49
393	Walk-in	5	2	0	0	0	0	0	0	76.4489	0	81	16:00-23:59	18	95
394	Walk-in	5	0	0	0	0	0	0	1	76.4489	0	68	16:00-23:59	18	77
395	Walk-in	5	0	0	0	0	0	0	0	76.4489	0	32	16:00-23:59	18	72
396	Walk-in	2	0	0	0	0	0	0	0	77.4609	1	27	0:00-07:59	19.6429	37
397	Walk-in	2	0	0	1	0	0	1	1	77.4609	1	73	0:00-07:59	19.6429	379
398	Walk-in	1	0	0	0	0	0	0	0	77.4609	1	46	0:00-07:59	19.6429	48
399	Walk-in	1	0	0	0	0	0	0	0	77.4609	0	6	0:00-07:59	19.6429	24
400	Walk-in	2	0	1	0	0	0	0	0	77.4609	0	56	0:00-07:59	19.6429	83
401	Walk-in	1	0	0	0	0	1	1	0	77.4609	0	28	0:00-07:59	19.6429	57
402	Walk-in	2	1	1	0	0	1	1	1	77.4609	0	18	0:00-07:59	19.6429	235
403	Walk-in	2	1	0	0	0	1	1	1	77.4609	0	60	0:00-07:59	19.6429	255
404	Walk-in	1	0	0	0	0	0	0	0	77.4609	0	12	08:00-15:59	19.6429	90
405	Walk-in	2	1	0	0	0	0	1	0	77.4609	0	31	08:00-15:59	19.6429	104
406	Walk-in	3	1	1	0	0	1	1	1	77.4609	0	49	08:00-15:59	19.6429	102
407	Walk-in	3	1	0	0	0	0	0	0	77.4609	0	2	08:00-15:59	19.6429	36
408	Walk-in	1	0	0	1	0	0	1	0	77.4609	1	75	08:00-15:59	19.6429	334
409	Walk-in	4	0	1	0	0	0	0	0	77.4609	0	75	16:00-23:59	19.6429	58
410	Walk-in	4	0	0	0	0	0	0	0	77.4609	0	65	16:00-23:59	19.6429	34
411	Ambulance	4	2	0	0	0	1	1	1	77.4609	0	38	16:00-23:59	19.6429	76
412	Walk-in	4	2	0	0	0	1	0	0	77.4609	0	2	16:00-23:59	19.6429	24
413	Walk-in	5	0	0	0	0	0	0	0	77.4609	0	43	16:00-23:59	19.6429	65
414	Walk-in	5	0	0	0	0	0	0	0	77.4609	0	74	16:00-23:59	19.6429	52
415	Walk-in	5	0	0	0	0	1	0	0	77.4609	0	24	16:00-23:59	19.6429	37
416	Walk-in	5	0	0	0	0	0	0	0	77.4609	0	68	16:00-23:59	19.6429	89
417	Walk-in	5	0	0	0	0	0	0	0	77.4609	0	39	16:00-23:59	19.6429	31
418	Walk-in	5	0	0	0	0	0	0	0	77.4609	0	7	16:00-23:59	19.6429	59
419	Walk-in	5	0	1	0	0	0	0	0	77.4609	0	24	16:00-23:59	19.6429	59
420	Walk-in	5	0	0	0	0	0	0	0	77.4609	0	77	16:00-23:59	19.6429	64
421	Walk-in	5	0	0	0	0	0	0	0	77.4609	0	4	16:00-23:59	19.6429	35
422	Walk-in	5	0	0	0	0	1	1	0	77.4609	0	32	16:00-23:59	19.6429	89
423	Walk-in	8	0	0	0	0	0	0	0	77.4609	0	22	16:00-23:59	19.6429	79
424	Walk-in	8	0	0	0	0	0	0	0	77.4609	0	27	16:00-23:59	19.6429	38
425	Walk-in	8	0	1	0	0	0	0	0	77.4609	0	23	16:00-23:59	19.6429	71
426	Walk-in	9	0	0	0	0	0	0	0	77.4609	0	11	16:00-23:59	19.6429	51
427	Walk-in	9	0	0	0	0	0	0	0	77.4609	0	18	16:00-23:59	19.6429	33
428	Walk-in	9	0	0	0	0	0	0	0	77.4609	0	1	16:00-23:59	19.6429	51
429	Walk-in	9	0	0	0	0	0	0	0	77.4609	0	20	16:00-23:59	19.6429	46
430	Walk-in	9	0	1	0	0	0	0	0	77.4609	0	30	16:00-23:59	19.6429	102
431	Walk-in	9	0	1	0	0	0	0	0	77.4609	0	2	16:00-23:59	19.6429	102
432	Walk-in	9	0	0	0	0	0	0	0	77.4609	0	34	16:00-23:59	19.6429	46
433	Walk-in	9	0	0	0	0	0	0	0	77.4609	0	6	16:00-23:59	19.6429	54
434	Walk-in	5	0	0	0	0	0	0	0	77.4609	0	20	16:00-23:59	19.6429	28
435	Walk-in	5	0	1	1	0	1	1	0	77.4609	0	74	16:00-23:59	19.6429	596
436	Walk-in	5	0	0	0	0	0	0	0	77.4609	0	4	16:00-23:59	19.6429	27
437	Walk-in	5	0	0	1	0	0	0	0	77.4609	0	50	16:00-23:59	19.6429	122
438	Walk-in	5	0	0	0	0	1	0	0	77.4609	0	19	16:00-23:59	19.6429	85
439	Walk-in	2	0	0	0	0	1	0	0	77.4609	0	5	16:00-23:59	19.6429	57
440	Walk-in	2	0	0	0	0	0	1	0	77.4609	0	37	16:00-23:59	19.6429	121
441	Walk-in	1	0	0	0	0	0	0	0	77.7369	0	5	16:00-23:59	12.1622	90
442	Walk-in	2	0	0	0	0	0	0	0	77.7369	0	20	0:00-07:59	12.1622	41
443	Walk-in	2	0	1	1	0	1	0	1	77.7369	0	56	0:00-07:59	12.1622	427
444	Walk-in	1	0	0	0	0	0	0	0	77.7369	0	8	0:00-07:59	12.1622	37
445	Walk-in	3	0	1	0	0	0	0	0	77.7369	0	19	0:00-07:59	12.1622	80
446	Walk-in	3	0	0	0	0	0	0	0	77.7369	0	18	0:00-07:59	12.1622	24
447	Walk-in	3	0	1	0	0	0	0	0	77.7369	0	19	0:00-07:59	12.1622	80
448	Walk-in	3	0	1	1	0	0	1	1	77.7369	0	70	0:00-07:59	12.1622	167
449	Walk-in	1	0	0	0	0	0	0	0	77.7369	0	34	08:00-15:59	12.1622	18
450	Walk-in	1	0	0	0	0	0	0	0	77.7369	0	0	08:00-15:59	12.1622	66
451	Walk-in	1	0	0	0	0	0	0	0	77.7369	0	58	08:00-15:59	12.1622	7
452	Walk-in	2	0	0	0	0	1	1	0	77.7369	0	37	08:00-15:59	12.1622	214
453	Walk-in	2	0	1	1	0	0	0	0	77.7369	0	30	08:00-15:59	12.1622	42
454	Walk-in	2	0	0	1	0	0	0	0	77.7369	0	45	08:00-15:59	12.1622	74
455	Walk-in	2	0	0	0	0	0	0	0	77.7369	0	22	08:00-15:59	12.1622	24
456	Walk-in	2	0	0	0	0	0	0	0	77.7369	0	22	08:00-15:59	12.1622	33
457	Walk-in	2	0	0	0	0	1	0	0	77.7369	0	5	08:00-15:59	12.1622	54
458	Walk-in	5	0	0	1	0	0	0	0	77.7369	0	70	08:00-15:59	12.1622	88
459	Walk-in	5	0	1	0	0	1	1	0	77.7369	0	55	16:00-23:59	12.1622	90
460	Walk-in	5	0	0	0	0	0	0	0	77.7369	0	24	16:00-23:59	12.1622	100
461	Walk-in	5	0	0	0	0	1	0	1	77.7369	0	32	08:00-15:59	12.1622	39
462	Walk-in	5	0	0	0	0	0	0	0	77.7369	0	30	16:00-23:59	12.1622	30
463	Walk-in	5	0	0	0	0	0	0	0	77.7369	0	27	16:00-23:59	12.1622	36
464	Walk-in	5	0	0	0	0	0	0	0	77.7369	0	9	16:00-23:59	12.1622	66
465	Walk-in	5	0	0	0	0	0	0	0	77.7369	0	31	16:00-23:59	12.1622	32
466	Walk-in	5	0	0	1	0	0	0	0	77.7369	0	12	16:00-23:59	12.1622	107
467	Walk-in	5	0	1	0	0	0	0	0	77.7369	0	34	16:00-23:59	12.1622	49
468	Walk-in	10	2	0	0	0	1	0	0	77.7369	0	37	16:00-23:59	12.1622	40
469	Walk-in	10	2	0	1	0	0	0	0	77.7369	0	12	16:00-23:59	12.1622	122
470	Walk-in	10	2	0	0	0	0	0	0	77.7369	0	8	16:00-23:59	12.1622	13
471	Walk-in	10	2	0	0	0	0	0	0	77.7369	0	1	16:00-23:59	12.1622	32
472	Walk-in	10	2	0	0	0	0	0	0	77.7369	0	83	16:00-23:59	12.1622	66
473	Walk-in	10	2	0	0	0	0	0	0	77.7369	0	42	16:00-23:59	12.1622	28
474	Walk-in	10	2	0	0	0	0	0	0	77.7369	0	56	16:00-23:59	12.1622	32
475	Walk-in	10	2	0	0	0	0	1	0	77.7369	0	37	16:00-23:59	12.1622	173
476	Ambulance	10	2	0	1	0	0	1	0	77.7369	0	25	16:00-23:59	12.1622	108
477	Walk-in	10	2	0	0	0	0	0	0	77.7369	0	1	16:00-23:59	12.1622	27
478	Walk-in	10	2	0	0	0	1	0	0	77.7369	0	44	16:00-23:59	12.1622	45
479	Walk-in	10	2	0	0	0	0	0	0	77.7369	0	58	16:00-23:59	12.1622	61
480	Walk-in	10	2	0	0	0	0	0	0	77.7369	0	27	16:00-23:59	12.1622	26
481	Walk-in	10	2	0	0	0	0	1	0	77.7369	0	28	16:00-23:59	12.1622	134
482	Walk-in	10	2	0	0	0	0	0	0	77.7369	0	34	16:00-23:59	12.1622	75
483	Walk-in	10	2	1	0	0	0	0	0	77.7369	0	2	16:00-23:59	12.1622	75
484	Ambulance	10	2	1	1	0	1	1	0	77.7369	0	28	16:00-23:59	12.1622	125
485	Walk-in	10	2	1	0	0	0	0	0	77.7369	0	28	16:00-23:59	12.1622	73
486	Walk-in	10	2	0	0	0	0	0	0	77.7369	0	23	16:00-23:59	12.1622	34
487	Walk-in	10	2	0	0	0	0	0	0	77.7369	0	10	16:00-23:59	12.1622	53
488	Ambulance	10	2	0	0	0	0	1	0	77.7369	0	23	16:00-23:59	12.1622	101
489	Ambulance	7	3	1	1	0	1	1	0	77.7369	0	44	16:00-23:59	12.1622	104
490	Walk-in	7	3	0	0	0	0	0	0	77.7369	0	4	16:00-23:59	12.1622	23
491	Walk-in	10	1	0	0	0	0	0	0	77.7369	0	13	16:00-23:59	12.1622	22
492	Walk-in	10	1	0	0	0	0	0	0	77.7369	0	9	16:00-23:59	12.1622	46
493	Walk-in	10	1	0	0	0	1	1	0	77.7369	0	14	16:00-23:59	12.1622	114
494	Walk-in	10	1	0	0	0	0	1	0	77.7369	0	24	16:00-23:59	12.1622	72
495	Walk-in	10	1	1	0	0	0	1	1	77.7369	0	70	16:00-23:59	12.1622	246
496	Walk-in	10	1	0	0	0	0	0	0	77.7369	0	29	16:00-23:59	12.1622	61
497	Walk-in	10	1	0	0	0	0	0	0	77.7369	0	41	16:00-23:59	12.1622	107
498	Walk-in	10	1	0	0	0	0	0	0	77.7369	0	5	16:00-23:59	12.1622	45
499	Walk-in	6	0	1	0	0	0	0	0	77.7369	0	69	16:00-23:59	12.1622	76
500	Walk-in	6	0	0	0	0	0	0	0	77.7369	0	29	16:00-23:59	12.1622	154
501	Walk-in	6	0	0	0	0	1	0	0	77.7369	0	27	16:00-23:59	12.1622	58
502	Walk-in	6	0	1	1	0	0	1	1	77.7369	0	70	16:00-23:59	12.1622	120
503	Walk-in	6	0	0	0	0	0	0	0	77.7369	0	21	16:00-23:59	12.1622	13
504	Walk-in	6	0	0	0	0	0	0	0	77.7369	0	0	16:00-23:59	12.1622	21
505	Walk-in	1	0	0	0	0	1	0	0	77.7369	0	5	16:00-23:59	12.1622	121
506	Ambulance	4	3	0	1	0	1	0	0	76.8169	0	28	0:00-07:59	6.47482	411
507	Ambulance	4	3	1	0	0	0	1	1	76.8169	0	86	16:00-23:59	6.47482	75
508	Ambulance	4	3	0	1	0	0	0	0	76.8169	0	56	16:00-23:59	6.47482	40
509	Walk-in	4	3	0	0	0	0	0	0	76.8169	0	17	0:00-07:59	6.47482	50
510	Walk-in	1	0	0	0	0	0	0	0	76.8169	0	70	0:00-07:59	6.47482	34
511	Walk-in	1	0	0	0	0	0	0	0	76.8169	0	40	0:00-07:59	6.47482	28
512	Walk-in	1	0	0	0	0	0	0	0	76.8169	0	42	0:00-07:59	6.47482	24
513	Walk-in	3	0	0	0	0	0	0	0	76.8169	0	5	0:00-07:59	6.47482	73
514	Walk-in	3	0	0	0	0	1	0	0	76.8169	0	8	0:00-07:59	6.47482	80
515	Walk-in	3	0	0	0	0	0	0	0	76.8169	0	29	0:00-07:59	6.47482	47
516	Walk-in	3	0	0	1	0	1	0	0	76.8169	0	53	0:00-07:59	6.47482	74
517	Walk-in	3	0	0	0	0	1	0	0	76.8169	0	4	0:00-07:59	6.47482	82
518	Walk-in	1	0	0	0	0	0	0	0	76.8169	0	23	0:00-07:59	6.47482	55
519	Walk-in	2	0	0	0	0	0	0	0	76.8169	0	62	0:00-07:59	6.47482	44
520	Walk-in	8	0	0	0	0	0	0	0	76.8169	0	56	08:00-15:59	6.47482	40
521	Walk-in	8	0	0	0	0	0	0	0	76.8169	0	1	08:00-15:59	6.47482	24
522	Walk-in	8	0	1	1	0	1	1	1	76.8169	0	82	0:00-07:59	6.47482	177
523	Walk-in	8	0	0	0	0	0	0	0	76.8169	0	23	0:00-07:59	6.47482	36
524	Walk-in	8	0	0	0	0	0	0	0	76.8169	0	17	0:00-07:59	6.47482	73
525	Walk-in	8	0	0	0	0	0	0	0	76.8169	0	40	08:00-15:59	6.47482	76
526	Walk-in	8	0	1	0	0	0	1	1	76.8169	0	73	08:00-15:59	6.47482	99
527	Walk-in	14	0	0	0	0	0	0	0	76.8169	0	8	08:00-15:59	6.47482	32
528	Walk-in	14	0	0	0	0	0	0	0	76.8169	0	1	08:00-15:59	6.47482	65
529	Walk-in	14	0	0	0	0	0	0	0	76.8169	0	2	08:00-15:59	6.47482	63
530	Walk-in	14	0	0	0	0	0	0	0	76.8169	0	87	08:00-15:59	6.47482	9
531	Walk-in	14	0	0	0	0	0	0	0	76.8169	0	56	08:00-15:59	6.47482	80
532	Walk-in	14	0	0	0	0	0	0	0	76.8169	0	30	08:00-15:59	6.47482	23
533	Walk-in	14	0	0	0	0	0	0	0	76.8169	0	54	08:00-15:59	6.47482	64
534	Walk-in	14	0	0	0	0	0	0	0	76.8169	0	27	08:00-15:59	6.47482	128
535	Walk-in	14	0	0	1	0	0	1	1	76.8169	0	44	08:00-15:59	6.47482	156
536	Walk-in	14	0	0	0	0	0	0	0	76.8169	0	21	08:00-15:59	6.47482	23
537	Walk-in	14	0	0	0	0	0	0	0	76.8169	0	30	08:00-15:59	6.47482	59
538	Walk-in	14	0	0	0	0	0	0	0	76.8169	0	25	08:00-15:59	6.47482	72
539	Walk-in	14	0	0	1	0	0	1	0	76.8169	0	39	08:00-15:59	6.47482	218
540	Walk-in	14	0	0	0	0	1	0	0	76.8169	0	68	08:00-15:59	6.47482	33
541	Walk-in	12	0	0	0	0	0	0	0	76.8169	1	37	08:00-15:59	6.47482	319
542	Walk-in	12	0	0	0	0	0	0	0	76.8169	1	23	08:00-15:59	6.47482	32
543	Walk-in	12	0	0	0	0	0	0	0	76.8169	1	4	08:00-15:59	6.47482	62
544	Walk-in	12	0	0	0	0	0	0	0	76.8169	1	47	08:00-15:59	6.47482	130
545	Walk-in	12	0	0	0	0	0	0	0	76.8169	1	27	08:00-15:59	6.47482	69
546	Walk-in	12	0	0	0	0	0	0	0	76.8169	1	14	08:00-15:59	6.47482	52
547	Walk-in	12	0	0	0	0	0	0	0	76.8169	1	17	08:00-15:59	6.47482	35
548	Walk-in	12	0	1	0	0	1	1	0	76.8169	1	85	08:00-15:59	6.47482	155
549	Walk-in	12	0	0	0	0	0	0	0	76.8169	1	65	08:00-15:59	6.47482	77
550	Walk-in	12	0	0	0	0	0	0	0	76.8169	1	55	08:00-15:59	6.47482	184
551	Walk-in	12	0	1	0	0	0	0	0	76.8169	0	11	08:00-15:59	6.47482	88
552	Walk-in	12	0	0	0	0	0	0	0	76.8169	0	3	08:00-15:59	6.47482	67
553	Walk-in	12	0	0	0	0	0	0	0	76.8169	0	47	08:00-15:59	6.47482	89
554	Walk-in	12	0	0	0	0	0	0	0	76.8169	0	27	08:00-15:59	6.47482	115
555	Walk-in	8	0	0	0	0	0	0	0	76.8169	1	26	08:00-15:59	6.47482	60
556	Walk-in	8	0	0	0	0	0	0	0	76.8169	1	52	08:00-15:59	6.47482	50
557	Walk-in	8	0	0	0	0	0	0	0	76.8169	1	25	08:00-15:59	6.47482	54
558	Walk-in	8	0	0	1	0	0	0	0	76.8169	1	42	08:00-15:59	6.47482	150
559	Walk-in	8	0	0	0	0	0	0	0	76.8169	1	32	08:00-15:59	6.47482	54
560	Walk-in	8	0	1	0	0	0	0	0	76.8169	1	13	08:00-15:59	6.47482	94
561	Walk-in	7	1	0	0	0	0	0	0	76.8169	2	61	08:00-15:59	6.47482	72
562	Walk-in	7	1	0	0	0	0	0	0	76.8169	2	57	08:00-15:59	6.47482	57
563	Walk-in	7	1	0	0	0	0	0	0	76.8169	2	80	08:00-15:59	6.47482	96
564	Walk-in	7	1	1	1	0	0	0	0	76.8169	2	58	08:00-15:59	6.47482	165
565	Walk-in	7	1	0	1	0	1	0	0	76.8169	2	48	08:00-15:59	6.47482	87
566	Walk-in	7	1	0	0	0	1	0	0	76.8169	2	25	08:00-15:59	6.47482	98
567	Walk-in	4	1	0	0	0	0	0	0	76.8169	2	4	08:00-15:59	6.47482	54
568	Walk-in	4	1	0	0	0	0	0	0	76.8169	0	22	08:00-15:59	6.47482	31
569	Walk-in	4	1	0	0	0	0	0	0	76.8169	0	1	08:00-15:59	6.47482	56
570	Walk-in	4	1	0	0	0	0	0	0	76.8169	0	5	08:00-15:59	6.47482	40
571	Walk-in	4	1	0	0	0	0	0	0	76.8169	0	11	08:00-15:59	6.47482	105
572	Walk-in	5	0	0	0	0	0	0	0	76.8169	2	7	08:00-15:59	6.47482	66
573	Walk-in	5	0	1	0	0	0	1	1	76.8169	2	61	08:00-15:59	6.47482	256
574	Walk-in	5	0	0	0	0	0	0	0	76.8169	2	7	08:00-15:59	6.47482	101
575	Walk-in	11	1	0	0	0	0	0	0	76.8169	1	52	08:00-15:59	6.47482	29
576	Walk-in	11	1	0	0	0	0	0	0	76.8169	1	25	08:00-15:59	6.47482	103
577	Walk-in	11	1	0	0	0	0	0	0	76.8169	1	49	08:00-15:59	6.47482	20
578	Walk-in	11	1	1	0	0	0	0	0	76.8169	1	33	08:00-15:59	6.47482	109
579	Walk-in	11	1	0	0	0	0	0	0	76.8169	1	0	08:00-15:59	6.47482	109
580	Walk-in	11	1	1	0	0	0	0	0	76.8169	1	23	08:00-15:59	6.47482	109
581	Walk-in	11	1	0	0	0	0	0	0	76.8169	1	9	08:00-15:59	6.47482	23
582	Walk-in	11	1	0	0	0	0	0	0	76.8169	1	6	08:00-15:59	6.47482	25
583	Walk-in	11	1	0	0	0	0	0	0	76.8169	1	4	08:00-15:59	6.47482	89
584	Ambulance	11	1	1	1	0	0	1	1	76.8169	1	30	08:00-15:59	6.47482	243
585	Walk-in	11	1	0	0	0	0	0	0	76.8169	1	60	08:00-15:59	6.47482	86
586	Walk-in	5	1	0	0	0	0	0	0	76.8169	1	1	08:00-15:59	6.47482	47
587	Walk-in	5	1	0	0	0	0	0	0	76.8169	1	10	16:00-23:59	6.47482	36
588	Walk-in	5	1	1	0	0	1	1	0	76.8169	0	38	08:00-15:59	6.47482	82
589	Walk-in	5	1	0	0	0	0	1	0	76.8169	0	64	16:00-23:59	6.47482	114
590	Walk-in	5	1	0	0	0	0	0	0	76.8169	0	9	16:00-23:59	6.47482	28
591	Walk-in	5	1	0	0	0	0	0	0	76.8169	0	7	16:00-23:59	6.47482	68
592	Walk-in	5	1	0	0	0	0	0	0	76.8169	0	35	16:00-23:59	6.47482	54
593	Walk-in	5	1	0	0	0	0	1	0	76.8169	0	37	16:00-23:59	6.47482	203
594	Walk-in	10	4	0	0	0	0	0	0	76.8169	0	23	16:00-23:59	6.47482	17
595	Walk-in	10	4	0	0	0	0	1	0	76.8169	0	80	16:00-23:59	6.47482	109
596	Ambulance	10	4	1	1	0	1	1	1	76.8169	0	72	16:00-23:59	6.47482	149
597	Ambulance	10	4	0	0	0	1	0	0	76.8169	0	0	16:00-23:59	6.47482	336
598	Ambulance	10	4	1	1	0	0	1	0	76.8169	0	29	16:00-23:59	6.47482	116
599	Ambulance	10	4	1	0	0	1	0	0	76.8169	0	38	16:00-23:59	6.47482	335
600	Walk-in	8	1	0	0	0	0	0	0	76.8169	0	24	16:00-23:59	6.47482	83
601	Walk-in	8	1	0	0	0	1	0	0	76.8169	0	21	16:00-23:59	6.47482	122
602	Walk-in	8	1	0	0	0	0	0	0	76.8169	0	59	16:00-23:59	6.47482	39
603	Walk-in	8	1	0	0	0	0	0	0	76.8169	0	31	16:00-23:59	6.47482	53
604	Walk-in	8	1	0	0	0	0	0	0	76.8169	0	28	16:00-23:59	6.47482	30
605	Walk-in	8	1	0	0	0	0	0	0	76.8169	0	55	16:00-23:59	6.47482	58
606	Walk-in	8	1	0	0	0	0	0	0	76.8169	0	25	16:00-23:59	6.47482	25
607	Walk-in	7	1	0	0	0	0	0	0	76.8169	0	29	16:00-23:59	6.47482	22
608	Walk-in	7	1	0	0	0	0	0	0	76.8169	0	2	16:00-23:59	6.47482	37
609	Walk-in	7	1	0	0	0	0	0	0	76.8169	0	0	16:00-23:59	6.47482	40
610	Walk-in	7	1	0	0	0	0	0	0	76.8169	0	14	16:00-23:59	6.47482	41
611	Walk-in	7	1	0	1	0	0	0	0	76.8169	0	20	16:00-23:59	6.47482	41
612	Ambulance	7	1	1	1	1	0	1	1	76.8169	0	84	16:00-23:59	6.47482	237
613	Walk-in	7	1	1	0	0	0	0	0	76.8169	0	97	16:00-23:59	6.47482	99
614	Walk-in	7	1	0	0	0	0	0	0	76.8169	0	38	16:00-23:59	6.47482	20
615	Walk-in	7	1	1	0	0	0	0	0	76.8169	0	2	16:00-23:59	6.47482	47
616	Walk-in	7	1	1	0	0	0	0	1	76.8169	0	25	16:00-23:59	6.47482	71
617	Walk-in	9	0	0	0	0	1	0	0	76.8169	0	52	16:00-23:59	6.47482	38
618	Walk-in	9	0	0	0	0	0	0	0	76.8169	0	78	16:00-23:59	6.47482	46
619	Walk-in	9	0	0	1	0	0	0	0	76.8169	0	61	16:00-23:59	6.47482	58
620	Walk-in	9	0	1	0	0	1	1	1	76.8169	0	61	16:00-23:59	6.47482	230
621	Walk-in	9	0	0	0	0	0	0	0	76.8169	0	24	16:00-23:59	6.47482	84
622	Walk-in	9	0	0	0	0	0	0	0	76.8169	0	27	16:00-23:59	6.47482	84
623	Walk-in	3	0	0	1	0	1	1	0	76.8169	0	31	16:00-23:59	6.47482	150
624	Walk-in	3	0	0	0	0	1	0	0	76.8169	0	34	16:00-23:59	6.47482	51
625	Walk-in	3	0	1	0	0	0	0	0	76.8169	0	56	16:00-23:59	6.47482	66
626	Walk-in	7	2	0	0	0	0	0	0	76.8169	0	19	16:00-23:59	6.47482	66
627	Walk-in	7	2	0	1	0	1	1	0	76.8169	0	16	16:00-23:59	6.47482	192
628	Ambulance	7	2	1	1	0	1	0	0	76.8169	0	77	16:00-23:59	6.47482	95
629	Walk-in	7	2	0	0	0	0	0	0	76.8169	0	34	16:00-23:59	6.47482	25
630	Walk-in	7	2	0	0	0	0	0	0	76.8169	0	37	16:00-23:59	6.47482	23
631	Walk-in	5	0	0	0	0	0	0	0	76.8169	0	39	16:00-23:59	6.47482	73
632	Walk-in	5	0	0	0	0	0	0	0	76.8169	0	8	16:00-23:59	6.47482	73
633	Walk-in	5	0	1	0	0	0	1	0	76.8169	0	0	16:00-23:59	6.47482	153
634	Walk-in	5	0	0	1	0	1	1	1	76.8169	0	76	16:00-23:59	6.47482	496
635	Walk-in	5	0	0	0	0	0	0	0	76.8169	0	32	16:00-23:59	6.47482	74
636	Walk-in	2	0	0	0	0	0	0	0	76.7249	0	27	0:00-07:59	15.873	36
637	Walk-in	2	0	0	0	0	0	0	0	76.7249	0	29	0:00-07:59	15.873	15
638	Ambulance	2	0	1	0	0	0	1	1	76.7249	0	79	0:00-07:59	15.873	87
639	Walk-in	2	0	0	0	0	0	0	0	76.7249	0	2	0:00-07:59	15.873	24
640	Walk-in	1	0	1	0	0	1	1	1	76.7249	0	72	0:00-07:59	15.873	167
641	Walk-in	5	0	0	0	0	1	0	0	76.7249	0	31	0:00-07:59	15.873	78
642	Walk-in	5	0	0	1	0	1	0	0	76.7249	0	35	0:00-07:59	15.873	64
643	Walk-in	5	0	0	1	1	0	1	0	76.7249	0	73	0:00-07:59	15.873	337
644	Walk-in	5	0	0	0	0	0	0	0	76.7249	0	74	0:00-07:59	15.873	86
645	Walk-in	5	0	0	0	0	0	0	0	76.7249	0	16	0:00-07:59	15.873	132
646	Walk-in	5	0	1	0	0	0	0	0	76.7249	0	36	0:00-07:59	15.873	80
647	Walk-in	1	0	0	0	0	0	0	0	76.7249	0	7	0:00-07:59	15.873	31
648	Walk-in	1	0	1	1	0	0	1	1	76.7249	0	16	0:00-07:59	15.873	42
649	Walk-in	3	1	1	0	0	0	0	0	76.7249	0	60	08:00-15:59	15.873	31
650	Walk-in	3	1	0	0	0	0	0	0	76.7249	0	26	08:00-15:59	15.873	8
651	Walk-in	3	0	0	1	0	0	0	0	76.7249	1	23	08:00-15:59	15.873	39
652	Walk-in	3	0	0	0	0	0	0	0	76.7249	0	77	08:00-15:59	15.873	32
653	Walk-in	3	0	0	0	0	0	0	0	76.7249	0	25	08:00-15:59	15.873	169
654	Ambulance	3	0	0	1	0	0	1	0	76.7249	0	54	08:00-15:59	15.873	177
655	Ambulance	4	2	0	0	0	0	0	0	76.7249	1	0	08:00-15:59	15.873	122
656	Walk-in	2	0	1	1	0	1	1	1	76.7249	0	55	08:00-15:59	15.873	173
657	Walk-in	2	0	0	1	0	0	0	0	76.7249	0	52	08:00-15:59	15.873	65
658	Walk-in	2	0	0	1	0	0	0	0	76.7249	0	71	16:00-23:59	15.873	74
659	Walk-in	3	0	0	1	0	0	0	0	76.7249	0	52	16:00-23:59	15.873	132
660	Walk-in	3	0	0	0	0	0	0	0	76.7249	0	33	16:00-23:59	15.873	19
661	Walk-in	4	0	1	0	0	1	1	1	76.7249	0	71	16:00-23:59	15.873	309
662	Walk-in	4	0	0	0	0	0	1	0	76.7249	0	61	16:00-23:59	15.873	113
663	Walk-in	4	0	0	0	0	0	0	0	76.7249	0	49	16:00-23:59	15.873	30
664	Ambulance	6	2	1	0	0	1	1	0	76.7249	0	76	16:00-23:59	15.873	182
665	Walk-in	6	2	0	0	0	1	0	0	76.7249	0	15	16:00-23:59	15.873	56
666	Ambulance	6	2	1	1	0	1	1	0	76.7249	0	77	16:00-23:59	15.873	408
667	Walk-in	6	2	0	0	0	0	0	0	76.7249	0	39	16:00-23:59	15.873	55
668	Walk-in	6	2	0	0	0	1	0	0	76.7249	0	10	16:00-23:59	15.873	79
669	Walk-in	6	2	0	0	0	0	0	0	76.7249	0	41	16:00-23:59	15.873	66
670	Walk-in	6	2	0	0	0	0	0	0	76.7249	0	12	16:00-23:59	15.873	34
671	Walk-in	6	2	0	0	0	0	0	0	76.7249	0	22	16:00-23:59	15.873	16
672	Walk-in	6	2	0	0	0	0	0	0	76.7249	0	21	16:00-23:59	15.873	45
673	Walk-in	6	0	0	0	0	0	0	0	76.7249	0	0	16:00-23:59	15.873	42
674	Walk-in	6	0	0	0	0	1	1	1	76.7249	0	65	16:00-23:59	15.873	207
675	Walk-in	6	0	0	0	0	0	1	0	76.7249	0	40	16:00-23:59	15.873	201
676	Walk-in	6	1	1	0	0	0	1	0	76.7249	0	79	16:00-23:59	15.873	226
677	Walk-in	6	1	0	0	0	0	0	0	76.7249	0	8	16:00-23:59	15.873	23
678	Walk-in	6	1	0	0	0	0	0	0	76.7249	0	20	16:00-23:59	15.873	33
679	Walk-in	6	1	0	1	0	0	0	0	76.7249	0	60	16:00-23:59	15.873	64
680	Ambulance	6	1	0	1	0	0	0	0	76.7249	0	38	16:00-23:59	15.873	87
681	Walk-in	5	1	1	1	0	0	1	0	76.7249	0	60	16:00-23:59	15.873	224
682	Ambulance	5	1	1	1	0	1	1	1	76.7249	0	82	16:00-23:59	15.873	333
683	Walk-in	5	1	0	0	0	1	0	0	76.7249	0	29	16:00-23:59	15.873	75
684	Walk-in	5	1	0	0	0	0	0	0	76.7249	0	5	16:00-23:59	15.873	63
685	Walk-in	5	1	0	0	0	0	0	0	76.7249	0	17	16:00-23:59	15.873	85
686	Walk-in	3	0	0	0	0	0	0	0	76.7249	0	51	16:00-23:59	15.873	42
687	Walk-in	3	0	0	0	0	1	0	0	76.7249	0	35	16:00-23:59	15.873	53
688	Walk-in	3	0	1	0	0	1	1	0	76.7249	0	91	16:00-23:59	15.873	444
689	Walk-in	1	0	0	1	0	0	1	0	75.069	0	35	16:00-23:59	14.2857	91
690	Walk-in	2	0	0	0	0	0	0	0	75.069	0	20	0:00-07:59	14.2857	64
691	Ambulance	1	1	1	0	0	1	1	1	75.069	0	61	0:00-07:59	14.2857	330
692	Walk-in	3	0	0	0	0	0	0	1	75.069	0	54	0:00-07:59	14.2857	174
693	Walk-in	3	0	0	0	0	0	0	0	75.069	0	35	0:00-07:59	14.2857	45
694	Walk-in	3	0	0	0	0	1	0	0	75.069	0	3	0:00-07:59	14.2857	59
695	Walk-in	3	0	0	0	0	1	0	0	75.069	0	0	0:00-07:59	14.2857	22
696	Walk-in	2	0	1	0	0	0	0	0	75.069	0	9	0:00-07:59	14.2857	86
697	Walk-in	3	0	0	0	0	1	0	0	75.069	1	38	0:00-07:59	14.2857	84
698	Walk-in	3	0	0	0	0	0	0	0	75.069	1	61	0:00-07:59	14.2857	56
699	Walk-in	3	0	0	0	0	0	0	0	75.069	0	33	0:00-07:59	14.2857	39
700	Walk-in	3	0	0	0	0	0	0	0	75.069	0	38	08:00-15:59	14.2857	51
701	Walk-in	3	0	0	0	0	0	0	0	75.069	1	44	08:00-15:59	14.2857	53
702	Walk-in	3	0	0	0	0	1	1	0	75.069	1	33	0:00-07:59	14.2857	118
703	Walk-in	3	0	0	0	0	0	0	0	75.069	0	21	08:00-15:59	14.2857	65
704	Walk-in	3	0	0	1	0	1	1	0	75.069	0	10	08:00-15:59	14.2857	132
705	Walk-in	3	0	0	0	0	0	0	0	75.069	0	27	08:00-15:59	14.2857	50
706	Walk-in	5	0	0	0	0	0	0	0	75.069	0	55	08:00-15:59	14.2857	119
707	Walk-in	5	0	0	0	0	0	0	0	75.069	0	74	08:00-15:59	14.2857	39
708	Walk-in	5	0	0	0	0	0	0	0	75.069	0	39	08:00-15:59	14.2857	88
709	Walk-in	5	0	0	0	0	0	0	0	75.069	0	76	08:00-15:59	14.2857	152
710	Walk-in	5	0	0	0	0	0	0	0	75.069	0	37	08:00-15:59	14.2857	86
711	Walk-in	5	0	0	1	0	0	1	0	75.069	0	42	08:00-15:59	14.2857	222
712	Walk-in	5	0	0	0	0	0	0	0	75.069	0	52	08:00-15:59	14.2857	22
713	Walk-in	7	1	0	0	0	0	0	0	75.069	0	74	08:00-15:59	14.2857	36
714	Walk-in	7	1	0	0	0	0	0	0	75.069	0	1	08:00-15:59	14.2857	62
715	Walk-in	7	1	0	0	0	0	0	0	75.069	0	24	08:00-15:59	14.2857	43
716	Walk-in	1	0	0	1	0	0	0	0	75.069	0	2	08:00-15:59	14.2857	46
717	Walk-in	5	1	0	0	0	1	0	0	75.069	1	9	08:00-15:59	14.2857	59
718	Walk-in	5	1	0	0	0	1	0	0	75.069	0	61	08:00-15:59	14.2857	71
719	Walk-in	4	1	0	0	0	0	0	0	75.069	1	65	08:00-15:59	14.2857	16
720	Walk-in	4	1	0	0	0	0	0	0	75.069	1	11	08:00-15:59	14.2857	39
721	Ambulance	4	1	1	1	0	0	1	1	75.069	1	13	08:00-15:59	14.2857	109
722	Walk-in	4	1	0	0	0	0	0	0	75.069	1	81	08:00-15:59	14.2857	48
723	Walk-in	8	0	0	0	0	0	0	0	75.069	0	47	08:00-15:59	14.2857	189
724	Walk-in	8	0	0	0	0	0	0	0	75.069	0	57	08:00-15:59	14.2857	92
725	Walk-in	8	0	0	0	0	0	0	0	75.069	0	76	08:00-15:59	14.2857	133
726	Walk-in	8	0	0	0	0	0	0	0	75.069	0	24	08:00-15:59	14.2857	108
727	Walk-in	8	0	0	0	0	0	0	0	75.069	0	44	08:00-15:59	14.2857	101
728	Walk-in	8	0	0	0	0	1	1	0	75.069	0	53	08:00-15:59	14.2857	249
729	Walk-in	8	0	1	1	0	1	1	1	75.069	0	69	08:00-15:59	14.2857	217
730	Walk-in	6	2	0	0	0	0	0	0	75.069	0	33	08:00-15:59	14.2857	72
731	Walk-in	6	2	0	0	0	0	0	0	75.069	0	20	08:00-15:59	14.2857	78
732	Walk-in	6	2	0	0	0	0	0	1	75.069	0	72	16:00-23:59	14.2857	61
733	Ambulance	6	2	1	1	0	1	1	1	75.069	0	93	08:00-15:59	14.2857	287
734	Walk-in	6	2	1	0	0	0	0	0	75.069	0	52	08:00-15:59	14.2857	240
735	Ambulance	6	2	0	1	0	1	1	0	75.069	0	62	16:00-23:59	14.2857	131
736	Walk-in	6	2	1	0	0	0	0	0	75.069	0	32	16:00-23:59	14.2857	84
737	Walk-in	6	2	0	0	0	0	0	0	75.069	0	45	16:00-23:59	14.2857	224
738	Ambulance	6	2	0	0	0	0	1	0	75.069	0	70	16:00-23:59	14.2857	78
739	Walk-in	6	2	1	0	0	0	1	0	75.069	0	1	16:00-23:59	14.2857	165
740	Ambulance	6	2	1	0	0	1	1	1	75.069	0	78	16:00-23:59	14.2857	207
741	Walk-in	6	2	0	0	0	0	0	0	75.069	0	11	16:00-23:59	14.2857	59
742	Walk-in	6	2	0	0	0	0	0	0	75.069	0	32	16:00-23:59	14.2857	86
743	Walk-in	8	2	0	0	0	0	0	0	75.069	0	12	16:00-23:59	14.2857	43
744	Walk-in	5	0	0	0	0	0	0	0	75.069	0	39	16:00-23:59	14.2857	29
745	Walk-in	5	0	0	0	0	0	0	0	75.069	0	16	16:00-23:59	14.2857	74
746	Walk-in	5	0	0	0	0	0	0	0	75.069	0	61	16:00-23:59	14.2857	52
747	Walk-in	4	0	0	0	0	0	0	0	75.069	0	22	16:00-23:59	14.2857	109
748	Walk-in	4	0	0	0	0	0	0	0	75.069	0	61	16:00-23:59	14.2857	109
749	Walk-in	4	0	1	0	0	0	0	0	75.069	0	44	16:00-23:59	14.2857	138
750	Walk-in	4	0	0	0	0	0	0	0	75.069	0	60	16:00-23:59	14.2857	44
751	Walk-in	7	0	0	0	0	0	0	0	75.069	0	0	16:00-23:59	14.2857	83
752	Walk-in	7	0	0	0	0	0	0	0	75.069	0	1	16:00-23:59	14.2857	83
753	Walk-in	7	0	0	0	0	1	0	0	75.069	0	16	16:00-23:59	14.2857	61
754	Walk-in	7	0	0	0	0	0	0	0	75.069	0	1	16:00-23:59	14.2857	57
755	Walk-in	7	0	1	0	0	0	0	0	75.069	0	36	16:00-23:59	14.2857	107
756	Walk-in	7	0	0	0	0	0	0	0	75.069	0	26	16:00-23:59	14.2857	63
757	Walk-in	4	0	0	0	0	0	0	0	75.069	0	42	16:00-23:59	14.2857	58
758	Walk-in	4	0	0	0	0	0	0	0	75.069	0	32	16:00-23:59	14.2857	90
759	Walk-in	4	0	0	0	0	0	0	0	75.069	0	46	16:00-23:59	14.2857	60
760	Walk-in	4	0	0	0	0	0	0	0	75.069	0	46	16:00-23:59	14.2857	67
761	Walk-in	3	0	0	0	0	0	0	0	75.069	0	40	16:00-23:59	14.2857	135
762	Walk-in	3	0	0	0	0	0	1	1	75.069	0	50	16:00-23:59	14.2857	147
763	Walk-in	3	0	0	0	0	0	0	0	75.069	0	28	16:00-23:59	14.2857	28
764	Walk-in	4	1	0	0	0	0	0	0	75.069	0	45	16:00-23:59	14.2857	237
765	Walk-in	4	1	0	0	0	0	0	0	75.069	0	18	16:00-23:59	14.2857	59
766	Walk-in	4	1	0	1	0	0	0	0	75.069	0	24	16:00-23:59	14.2857	57
767	Walk-in	3	0	0	0	0	0	0	0	74.149	0	47	0:00-07:59	8.51064	41
768	Walk-in	3	0	0	0	0	0	0	0	74.149	0	42	0:00-07:59	8.51064	43
769	Walk-in	3	0	1	1	0	1	1	0	74.149	0	61	0:00-07:59	8.51064	447
770	Walk-in	4	0	0	1	0	0	0	0	74.149	0	68	0:00-07:59	8.51064	76
771	Walk-in	4	0	0	0	0	0	0	0	74.149	0	39	0:00-07:59	8.51064	195
772	Walk-in	4	0	0	0	0	0	0	0	74.149	0	1	0:00-07:59	8.51064	30
773	Walk-in	2	1	0	0	0	0	0	0	74.149	0	4	0:00-07:59	8.51064	25
774	Ambulance	2	1	1	1	0	0	1	1	74.149	0	90	0:00-07:59	8.51064	226
775	Walk-in	2	1	0	0	0	0	0	0	74.149	0	39	0:00-07:59	8.51064	38
776	Walk-in	3	0	0	0	0	0	0	0	74.149	0	2	0:00-07:59	8.51064	41
777	Walk-in	3	0	0	0	0	0	0	0	74.149	0	34	0:00-07:59	8.51064	22
778	Walk-in	3	0	0	0	0	0	0	0	74.149	0	41	0:00-07:59	8.51064	43
779	Walk-in	3	0	0	0	0	0	0	0	74.149	0	60	0:00-07:59	8.51064	30
780	Walk-in	3	0	0	0	0	0	0	0	74.149	0	4	0:00-07:59	8.51064	93
781	Walk-in	4	0	0	0	0	1	1	1	74.149	0	61	0:00-07:59	8.51064	248
782	Walk-in	10	0	0	0	0	0	0	0	74.149	0	27	08:00-15:59	8.51064	59
783	Walk-in	10	0	0	0	0	0	0	0	74.149	0	72	08:00-15:59	8.51064	22
784	Walk-in	10	0	0	0	0	0	0	0	74.149	0	17	08:00-15:59	8.51064	49
785	Walk-in	10	0	0	0	0	0	0	0	74.149	0	17	08:00-15:59	8.51064	35
786	Walk-in	10	0	1	0	0	0	0	0	74.149	0	22	08:00-15:59	8.51064	45
787	Walk-in	10	0	1	0	0	0	0	0	74.149	0	5	08:00-15:59	8.51064	75
788	Walk-in	10	0	0	0	0	0	0	0	74.149	0	31	08:00-15:59	8.51064	22
789	Walk-in	10	0	0	0	0	0	0	0	74.149	0	12	08:00-15:59	8.51064	36
790	Walk-in	10	0	0	0	0	1	0	0	74.149	0	66	08:00-15:59	8.51064	96
791	Walk-in	10	0	0	0	0	0	0	0	74.149	0	65	08:00-15:59	8.51064	138
792	Walk-in	9	0	0	0	0	0	0	0	74.149	0	21	08:00-15:59	8.51064	49
793	Walk-in	9	0	0	0	0	1	0	0	74.149	0	6	08:00-15:59	8.51064	60
794	Walk-in	9	0	0	0	0	0	0	0	74.149	0	52	08:00-15:59	8.51064	36
795	Walk-in	9	0	1	1	0	0	0	0	74.149	0	85	08:00-15:59	8.51064	68
796	Walk-in	9	0	0	0	0	1	0	0	74.149	0	4	08:00-15:59	8.51064	56
797	Walk-in	9	0	0	0	0	0	0	0	74.149	0	37	08:00-15:59	8.51064	62
798	Walk-in	9	0	0	0	0	0	0	0	74.149	0	61	08:00-15:59	8.51064	70
799	Walk-in	9	0	0	0	0	0	0	0	74.149	0	31	08:00-15:59	8.51064	54
800	Walk-in	9	0	0	0	0	0	0	0	74.149	0	29	08:00-15:59	8.51064	54
801	Walk-in	9	0	1	0	0	0	0	0	74.149	0	35	08:00-15:59	8.51064	87
802	Walk-in	9	0	0	0	0	0	0	0	74.149	0	24	08:00-15:59	8.51064	19
803	Walk-in	9	0	0	0	0	0	0	0	74.149	0	59	08:00-15:59	8.51064	23
804	Walk-in	8	0	0	0	0	0	0	0	74.149	0	32	08:00-15:59	8.51064	41
805	Walk-in	8	0	0	0	0	0	0	0	74.149	0	12	08:00-15:59	8.51064	91
806	Walk-in	8	0	0	0	0	0	0	0	74.149	0	1	08:00-15:59	8.51064	37
807	Walk-in	8	0	0	0	0	0	0	0	74.149	0	52	08:00-15:59	8.51064	16
808	Walk-in	8	0	0	0	0	0	1	0	74.149	0	50	08:00-15:59	8.51064	200
809	Walk-in	11	0	0	0	0	0	0	0	74.149	0	33	08:00-15:59	8.51064	152
810	Walk-in	11	0	0	0	0	0	0	0	74.149	0	10	08:00-15:59	8.51064	83
811	Walk-in	11	0	1	0	0	0	0	0	74.149	0	34	08:00-15:59	8.51064	123
812	Walk-in	11	0	1	0	0	0	0	0	74.149	0	3	08:00-15:59	8.51064	57
813	Walk-in	11	0	0	1	0	0	0	0	74.149	0	80	08:00-15:59	8.51064	141
814	Walk-in	11	0	0	0	0	0	0	0	74.149	0	3	08:00-15:59	8.51064	90
815	Walk-in	11	0	0	0	0	0	0	0	74.149	0	84	08:00-15:59	8.51064	87
816	Walk-in	11	0	0	0	0	0	0	0	74.149	0	56	08:00-15:59	8.51064	85
817	Walk-in	11	0	0	0	0	1	0	0	74.149	0	57	08:00-15:59	8.51064	54
818	Walk-in	11	0	0	0	0	1	0	0	74.149	0	39	08:00-15:59	8.51064	179
819	Walk-in	11	0	0	0	0	0	0	0	74.149	0	90	08:00-15:59	8.51064	91
820	Walk-in	14	1	0	1	0	0	0	0	74.149	0	7	08:00-15:59	8.51064	107
821	Walk-in	14	1	1	0	0	0	0	0	74.149	0	81	08:00-15:59	8.51064	138
822	Walk-in	14	1	0	0	0	0	0	0	74.149	0	3	08:00-15:59	8.51064	107
823	Walk-in	14	1	0	0	0	0	1	1	74.149	0	49	08:00-15:59	8.51064	155
824	Walk-in	14	1	0	0	0	0	0	0	74.149	0	28	08:00-15:59	8.51064	121
825	Walk-in	14	1	0	0	0	0	0	0	74.149	0	7	08:00-15:59	8.51064	57
826	Walk-in	14	1	0	0	0	0	0	0	74.149	0	55	08:00-15:59	8.51064	34
827	Walk-in	14	1	0	0	0	0	0	0	74.149	0	3	08:00-15:59	8.51064	42
828	Walk-in	14	1	0	0	0	0	0	0	74.149	0	65	08:00-15:59	8.51064	71
829	Walk-in	14	1	0	0	0	0	0	0	74.149	0	36	08:00-15:59	8.51064	91
830	Walk-in	14	1	1	0	0	0	0	0	74.149	0	12	08:00-15:59	8.51064	66
831	Walk-in	14	1	0	0	0	0	0	0	74.149	0	12	08:00-15:59	8.51064	92
832	Walk-in	14	1	0	1	0	0	0	0	74.149	0	73	08:00-15:59	8.51064	300
833	Walk-in	14	1	1	0	0	0	0	0	74.149	0	31	08:00-15:59	8.51064	59
834	Walk-in	6	1	1	0	0	1	1	1	74.149	0	78	08:00-15:59	8.51064	136
835	Walk-in	6	1	0	0	0	0	0	0	74.149	0	11	08:00-15:59	8.51064	71
836	Walk-in	6	1	0	0	0	0	0	0	74.149	0	62	08:00-15:59	8.51064	57
837	Walk-in	5	0	0	0	0	0	0	0	74.149	0	24	08:00-15:59	8.51064	21
838	Walk-in	5	0	0	0	0	0	0	0	74.149	0	29	08:00-15:59	8.51064	59
839	Walk-in	5	0	0	0	0	0	0	0	74.149	0	9	08:00-15:59	8.51064	105
840	Walk-in	6	1	0	0	0	0	0	0	74.149	0	31	08:00-15:59	8.51064	59
841	Walk-in	6	1	0	0	0	0	0	0	74.149	0	54	16:00-23:59	8.51064	15
842	Walk-in	6	1	0	0	0	0	1	0	74.149	0	17	08:00-15:59	8.51064	126
843	Walk-in	6	1	0	0	0	0	0	0	74.149	0	54	16:00-23:59	8.51064	41
844	Ambulance	6	1	0	0	0	0	0	0	74.149	0	29	16:00-23:59	8.51064	110
845	Walk-in	6	1	1	1	0	0	1	0	74.149	0	75	16:00-23:59	8.51064	272
846	Walk-in	6	1	0	0	0	1	0	0	74.149	0	29	16:00-23:59	8.51064	18
847	Walk-in	6	1	0	0	0	0	0	0	74.149	0	3	16:00-23:59	8.51064	30
848	Walk-in	10	1	0	0	0	0	0	0	74.149	0	72	16:00-23:59	8.51064	59
849	Walk-in	10	1	0	0	0	0	0	0	74.149	0	0	16:00-23:59	8.51064	30
850	Walk-in	10	1	0	0	0	0	0	0	74.149	0	4	16:00-23:59	8.51064	33
851	Walk-in	10	1	0	0	0	0	0	0	74.149	0	34	16:00-23:59	8.51064	44
852	Walk-in	10	1	0	0	0	1	1	0	74.149	0	2	16:00-23:59	8.51064	56
853	Walk-in	10	2	1	0	0	0	0	0	74.149	2	30	16:00-23:59	8.51064	49
854	Walk-in	10	2	0	0	0	0	0	0	74.149	2	1	16:00-23:59	8.51064	22
855	Walk-in	10	2	0	0	0	0	0	0	74.149	2	26	16:00-23:59	8.51064	35
856	Ambulance	10	2	1	0	0	0	0	0	74.149	2	92	16:00-23:59	8.51064	50
857	Ambulance	10	2	1	1	0	1	1	0	74.149	2	85	16:00-23:59	8.51064	103
858	Walk-in	10	2	1	0	0	0	0	0	74.149	2	3	16:00-23:59	8.51064	46
859	Walk-in	10	2	1	0	0	0	0	0	74.149	2	2	16:00-23:59	8.51064	89
860	Walk-in	10	2	0	0	0	0	0	0	74.149	2	50	16:00-23:59	8.51064	39
861	Walk-in	10	2	0	0	0	0	0	0	74.149	2	32	16:00-23:59	8.51064	31
862	Walk-in	10	2	0	1	0	1	1	0	74.149	2	15	16:00-23:59	8.51064	211
863	Walk-in	10	0	1	0	0	0	0	0	74.149	2	16	16:00-23:59	8.51064	102
864	Walk-in	10	0	0	0	0	0	0	0	74.149	2	36	16:00-23:59	8.51064	65
865	Walk-in	10	0	0	0	0	0	0	0	74.149	2	59	16:00-23:59	8.51064	47
866	Walk-in	10	0	0	0	0	0	0	0	74.149	2	14	16:00-23:59	8.51064	82
867	Walk-in	10	0	0	0	0	0	0	0	74.149	2	12	16:00-23:59	8.51064	34
868	Walk-in	10	0	0	0	0	0	0	0	74.149	2	4	16:00-23:59	8.51064	26
869	Walk-in	10	0	1	0	0	0	0	0	74.149	0	34	16:00-23:59	8.51064	67
870	Walk-in	10	0	0	0	0	0	0	0	74.149	0	13	16:00-23:59	8.51064	48
871	Walk-in	10	0	0	0	0	0	0	0	74.149	0	33	16:00-23:59	8.51064	33
872	Walk-in	10	0	0	0	0	0	0	0	74.149	0	4	16:00-23:59	8.51064	43
873	Walk-in	10	0	0	0	0	0	0	0	74.149	0	11	16:00-23:59	8.51064	60
874	Walk-in	10	0	1	0	0	0	0	0	74.149	0	1	16:00-23:59	8.51064	54
875	Walk-in	10	0	0	0	0	0	0	0	74.149	0	4	16:00-23:59	8.51064	38
876	Walk-in	11	0	0	0	0	0	0	0	74.149	0	9	16:00-23:59	8.51064	28
877	Walk-in	11	0	0	0	0	0	0	0	74.149	0	1	16:00-23:59	8.51064	34
878	Walk-in	11	0	0	0	0	0	0	0	74.149	0	59	16:00-23:59	8.51064	160
879	Walk-in	11	0	1	1	0	0	1	1	74.149	0	89	16:00-23:59	8.51064	202
880	Walk-in	11	0	0	0	0	0	0	0	74.149	0	2	16:00-23:59	8.51064	31
881	Walk-in	11	0	0	0	0	0	0	1	74.149	0	83	16:00-23:59	8.51064	43
882	Walk-in	11	0	0	0	0	0	0	0	74.149	0	31	16:00-23:59	8.51064	60
883	Walk-in	5	1	0	0	0	1	0	0	74.149	0	22	16:00-23:59	8.51064	56
884	Walk-in	5	1	0	0	0	0	1	0	74.149	0	0	16:00-23:59	8.51064	131
885	Walk-in	5	1	0	0	0	0	0	0	74.149	0	17	16:00-23:59	8.51064	78
886	Ambulance	5	1	0	1	0	1	1	0	74.149	0	74	16:00-23:59	8.51064	254
887	Walk-in	5	1	1	1	0	0	0	0	74.149	0	47	16:00-23:59	8.51064	137
888	Walk-in	4	0	1	0	0	0	0	0	74.149	0	13	16:00-23:59	8.51064	52
889	Walk-in	4	0	0	0	0	0	0	0	74.149	0	28	16:00-23:59	8.51064	51
890	Walk-in	4	0	0	0	0	0	0	0	74.149	0	47	16:00-23:59	8.51064	11
891	Walk-in	4	0	0	0	0	0	0	0	74.149	0	20	16:00-23:59	8.51064	28
892	Walk-in	4	0	0	1	0	1	1	0	74.149	0	55	16:00-23:59	8.51064	180
893	Walk-in	4	0	0	0	0	0	0	0	74.149	0	40	16:00-23:59	8.51064	50
894	Walk-in	5	0	0	0	0	0	0	0	74.149	0	20	16:00-23:59	8.51064	22
895	Walk-in	5	0	0	1	0	0	0	0	74.149	0	64	16:00-23:59	8.51064	45
896	Walk-in	1	0	0	0	0	0	0	0	76.4489	0	36	0:00-07:59	10.7143	107
897	Walk-in	1	0	0	0	0	0	0	0	76.4489	0	60	0:00-07:59	10.7143	39
898	Walk-in	1	0	0	0	0	0	0	0	76.4489	0	4	0:00-07:59	10.7143	20
899	Walk-in	1	0	0	0	0	0	0	0	76.4489	0	1	0:00-07:59	10.7143	29
900	Walk-in	1	0	1	1	0	0	1	1	76.4489	0	42	0:00-07:59	10.7143	170
901	Walk-in	2	0	0	0	0	0	0	0	76.4489	0	3	0:00-07:59	10.7143	51
902	Walk-in	2	0	0	0	0	0	0	0	76.4489	0	14	0:00-07:59	10.7143	38
903	Walk-in	2	0	0	0	0	0	0	0	76.4489	0	0	0:00-07:59	10.7143	17
904	Walk-in	2	0	0	1	0	1	0	0	76.4489	0	50	0:00-07:59	10.7143	61
905	Walk-in	2	0	0	0	0	0	0	0	76.4489	0	11	0:00-07:59	10.7143	21
906	Walk-in	2	0	0	0	0	0	0	0	76.4489	0	61	0:00-07:59	10.7143	50
907	Walk-in	3	0	0	0	0	0	0	0	76.4489	0	37	0:00-07:59	10.7143	58
908	Walk-in	1	0	0	0	0	1	0	0	76.4489	0	81	0:00-07:59	10.7143	50
909	Walk-in	1	0	0	0	0	0	0	0	76.4489	0	21	0:00-07:59	10.7143	171
910	Walk-in	2	1	0	1	0	1	1	0	76.4489	0	54	08:00-15:59	10.7143	188
911	Walk-in	3	0	0	0	0	0	0	0	76.4489	0	84	08:00-15:59	10.7143	6
912	Walk-in	3	0	0	0	0	0	0	0	76.4489	0	79	08:00-15:59	10.7143	1
913	Ambulance	5	3	0	1	0	1	0	0	76.4489	0	78	08:00-15:59	10.7143	87
914	Ambulance	5	3	0	1	0	1	1	0	76.4489	0	80	08:00-15:59	10.7143	164
915	Walk-in	5	3	0	0	0	0	1	0	76.4489	0	0	08:00-15:59	10.7143	78
916	Walk-in	5	3	1	0	0	0	0	0	76.4489	0	35	08:00-15:59	10.7143	73
917	Walk-in	2	1	0	0	0	1	1	0	76.4489	0	28	08:00-15:59	10.7143	105
918	Walk-in	3	0	0	0	0	0	0	0	76.4489	0	38	08:00-15:59	10.7143	9
919	Walk-in	4	1	0	0	0	0	0	0	76.4489	0	7	08:00-15:59	10.7143	77
920	Walk-in	4	1	0	0	0	0	0	0	76.4489	0	23	08:00-15:59	10.7143	69
921	Walk-in	4	1	0	0	0	1	0	0	76.4489	0	28	08:00-15:59	10.7143	47
922	Ambulance	4	1	0	0	0	0	0	0	76.4489	0	38	08:00-15:59	10.7143	224
923	Walk-in	2	0	0	0	0	0	0	0	76.4489	0	5	08:00-15:59	10.7143	25
924	Walk-in	2	0	1	0	0	0	0	0	76.4489	0	67	16:00-23:59	10.7143	41
925	Walk-in	1	0	0	0	0	0	0	0	76.4489	0	46	16:00-23:59	10.7143	27
926	Walk-in	6	0	0	0	0	0	0	0	76.4489	0	1	16:00-23:59	10.7143	27
927	Walk-in	6	0	0	0	0	0	0	0	76.4489	0	9	16:00-23:59	10.7143	32
928	Walk-in	6	0	0	0	0	0	0	0	76.4489	0	23	16:00-23:59	10.7143	21
929	Walk-in	6	0	0	0	0	0	0	0	76.4489	0	1	16:00-23:59	10.7143	62
930	Walk-in	6	0	0	0	0	0	0	0	76.4489	0	26	16:00-23:59	10.7143	29
931	Walk-in	6	0	0	0	0	0	0	0	76.4489	0	32	16:00-23:59	10.7143	45
932	Ambulance	3	3	1	1	0	1	1	0	76.4489	1	84	16:00-23:59	10.7143	153
933	Ambulance	3	3	1	1	0	1	1	1	76.4489	1	97	16:00-23:59	10.7143	156
934	Ambulance	3	3	1	0	0	1	1	1	76.4489	0	68	16:00-23:59	10.7143	103
935	Walk-in	3	3	0	0	0	0	0	0	76.4489	0	48	16:00-23:59	10.7143	69
936	Walk-in	2	0	0	0	0	0	0	0	76.4489	0	22	16:00-23:59	10.7143	36
937	Walk-in	7	0	0	0	0	0	0	0	76.4489	0	27	16:00-23:59	10.7143	88
938	Walk-in	7	0	0	0	0	0	0	0	76.4489	0	4	16:00-23:59	10.7143	77
939	Walk-in	7	0	0	0	0	0	0	0	76.4489	0	69	16:00-23:59	10.7143	21
940	Walk-in	7	0	0	0	0	0	0	0	76.4489	0	6	16:00-23:59	10.7143	17
941	Walk-in	7	0	0	0	0	1	0	0	76.4489	0	14	16:00-23:59	10.7143	54
942	Walk-in	7	0	0	0	0	0	0	1	76.4489	0	85	16:00-23:59	10.7143	100
943	Walk-in	7	0	0	0	0	0	0	0	76.4489	0	1	16:00-23:59	10.7143	33
944	Walk-in	2	0	0	0	0	0	0	0	76.4489	0	35	16:00-23:59	10.7143	24
945	Walk-in	2	0	0	0	0	0	0	0	76.4489	0	25	16:00-23:59	10.7143	40
946	Walk-in	2	0	0	1	0	1	0	0	76.4489	0	35	16:00-23:59	18	60
947	Walk-in	2	0	0	1	0	0	1	0	76.4489	0	29	16:00-23:59	18	132
948	Walk-in	1	0	0	0	0	0	1	0	76.4489	0	19	0:00-07:59	18	129
949	Walk-in	1	0	1	1	0	0	0	0	76.4489	0	65	0:00-07:59	18	190
950	Walk-in	1	0	0	0	0	1	1	0	76.4489	0	32	0:00-07:59	18	250
951	Walk-in	1	0	1	0	0	1	1	1	76.4489	0	60	0:00-07:59	18	211
952	Walk-in	2	1	1	1	0	1	1	0	76.4489	0	35	08:00-15:59	18	240
953	Ambulance	2	1	0	0	0	1	1	0	76.4489	0	35	08:00-15:59	18	184
954	Walk-in	1	0	1	0	0	0	0	1	76.4489	0	5	08:00-15:59	18	68
955	Walk-in	1	0	0	0	0	0	1	0	76.4489	0	41	08:00-15:59	18	114
956	Walk-in	3	1	0	0	0	1	0	0	76.4489	0	8	08:00-15:59	18	55
957	Walk-in	4	1	1	0	0	1	0	0	76.4489	0	49	08:00-15:59	18	103
958	Walk-in	4	1	0	0	0	1	1	0	76.4489	0	2	08:00-15:59	18	155
959	Walk-in	2	1	0	0	0	0	0	0	76.4489	0	4	08:00-15:59	18	84
960	Walk-in	3	1	1	0	0	0	0	0	76.4489	0	56	08:00-15:59	18	56
961	Walk-in	1	0	0	0	0	0	0	0	76.4489	0	1	16:00-23:59	18	13
962	Ambulance	1	0	0	0	0	0	0	0	76.4489	0	4	16:00-23:59	18	15
963	Walk-in	7	1	0	0	0	0	0	0	76.4489	0	6	16:00-23:59	18	109
964	Walk-in	7	1	0	1	1	0	1	0	76.4489	0	77	16:00-23:59	18	274
965	Walk-in	7	1	0	0	0	0	0	0	76.4489	0	35	16:00-23:59	18	62
966	Walk-in	7	1	0	0	0	0	0	0	76.4489	0	9	16:00-23:59	18	108
967	Walk-in	7	1	0	0	0	0	0	0	76.4489	0	0	16:00-23:59	18	52
968	Walk-in	7	1	1	0	0	0	0	0	76.4489	0	1	16:00-23:59	18	42
969	Walk-in	4	0	0	0	0	0	0	0	76.4489	0	22	16:00-23:59	18	28
970	Walk-in	4	0	0	0	0	0	0	1	76.4489	0	83	16:00-23:59	18	48
971	Walk-in	4	0	0	0	0	0	0	0	76.4489	0	63	16:00-23:59	18	92
972	Walk-in	4	0	0	0	0	0	0	0	76.4489	0	3	16:00-23:59	18	57
973	Walk-in	4	0	1	0	0	0	0	0	76.4489	0	29	16:00-23:59	18	51
974	Walk-in	4	0	0	0	0	0	0	0	76.4489	0	26	16:00-23:59	18	42
975	Walk-in	6	0	0	0	0	0	0	0	76.4489	0	35	16:00-23:59	18	93
976	Walk-in	6	0	0	0	0	0	0	0	76.4489	0	4	16:00-23:59	18	93
977	Walk-in	6	0	0	0	0	0	0	0	76.4489	0	6	16:00-23:59	18	62
978	Walk-in	6	0	0	0	0	0	0	0	76.4489	0	36	16:00-23:59	18	63
979	Walk-in	4	0	0	0	0	0	0	0	76.4489	0	1	16:00-23:59	18	33
980	Walk-in	4	0	0	0	0	0	0	0	76.4489	0	5	16:00-23:59	18	27
981	Walk-in	4	0	0	0	0	0	0	0	76.4489	0	44	16:00-23:59	18	34
982	Walk-in	4	0	0	0	0	0	0	0	76.4489	0	1	16:00-23:59	18	26
983	Walk-in	3	0	0	0	0	0	0	0	76.4489	0	33	16:00-23:59	18	22
984	Walk-in	3	0	0	0	0	0	0	0	76.4489	0	39	16:00-23:59	18	31
985	Walk-in	3	0	0	1	0	0	0	0	76.4489	0	22	16:00-23:59	18	604
986	Walk-in	1	0	0	1	0	1	1	1	76.4489	0	55	16:00-23:59	18	100
987	Walk-in	1	0	1	0	0	0	0	0	79.2088	0	55	0:00-07:59	28.3019	62
988	Walk-in	1	0	0	1	0	1	1	0	79.2088	0	21	0:00-07:59	28.3019	246
989	Walk-in	1	0	0	1	0	0	1	1	79.2088	0	27	0:00-07:59	28.3019	324
990	Walk-in	2	1	0	1	0	1	1	0	79.2088	0	20	0:00-07:59	28.3019	223
991	Walk-in	2	1	0	0	0	0	0	0	79.2088	0	2	0:00-07:59	28.3019	38
992	Walk-in	2	1	0	0	0	0	0	0	79.2088	0	36	0:00-07:59	28.3019	23
993	Walk-in	1	0	0	0	0	0	0	0	79.2088	0	79	0:00-07:59	28.3019	99
994	Walk-in	3	1	0	0	0	1	0	0	79.2088	3	30	08:00-15:59	28.3019	13
995	Walk-in	3	0	0	0	0	0	0	0	79.2088	3	7	08:00-15:59	28.3019	28
996	Walk-in	3	0	0	0	0	0	0	0	79.2088	3	32	08:00-15:59	28.3019	30
997	Walk-in	3	1	0	1	0	0	1	0	79.2088	0	70	08:00-15:59	28.3019	141
998	Walk-in	2	1	0	0	0	0	0	0	79.2088	0	12	16:00-23:59	28.3019	44
999	Ambulance	2	1	1	0	0	0	1	1	79.2088	0	35	16:00-23:59	28.3019	218
1000	Walk-in	2	1	0	0	0	0	0	0	79.2088	0	32	16:00-23:59	28.3019	9
1001	Walk-in	2	1	0	0	0	0	0	0	79.2088	0	33	16:00-23:59	28.3019	10
1002	Walk-in	7	1	0	0	0	0	0	1	79.2088	1	37	16:00-23:59	28.3019	44
1003	Walk-in	7	1	0	1	0	0	0	0	79.2088	1	14	16:00-23:59	28.3019	71
1004	Ambulance	4	2	0	1	0	0	1	0	79.2088	1	26	16:00-23:59	28.3019	95
1005	Walk-in	4	2	0	0	0	0	1	0	79.2088	1	39	16:00-23:59	28.3019	163
1006	Ambulance	4	2	0	0	0	0	0	0	79.2088	1	31	16:00-23:59	28.3019	21
1007	Walk-in	4	2	0	0	0	0	0	0	79.2088	1	52	16:00-23:59	28.3019	23
1008	Walk-in	3	0	0	0	0	0	0	0	79.2088	1	0	16:00-23:59	28.3019	37
1009	Walk-in	3	0	0	0	0	0	0	0	79.2088	1	15	16:00-23:59	28.3019	127
1010	Walk-in	3	0	1	0	0	0	0	0	79.2088	1	4	16:00-23:59	28.3019	48
1011	Walk-in	3	0	0	0	0	0	0	0	79.2088	0	0	16:00-23:59	28.3019	40
1012	Walk-in	8	1	0	0	0	1	0	0	79.2088	1	3	16:00-23:59	28.3019	29
1013	Walk-in	8	1	0	0	0	0	0	0	79.2088	1	67	16:00-23:59	28.3019	49
1014	Walk-in	8	1	0	0	0	0	0	0	79.2088	1	19	16:00-23:59	28.3019	46
1015	Walk-in	8	1	0	0	0	0	0	0	79.2088	1	39	16:00-23:59	28.3019	28
1016	Walk-in	8	1	0	0	0	0	0	0	79.2088	1	34	16:00-23:59	28.3019	48
1017	Walk-in	8	1	0	0	0	0	0	0	79.2088	1	1	16:00-23:59	28.3019	36
1018	Walk-in	4	1	0	0	0	0	0	0	79.2088	0	2	16:00-23:59	28.3019	30
1019	Walk-in	4	1	0	0	0	0	0	0	79.2088	0	63	16:00-23:59	28.3019	87
1020	Walk-in	4	1	0	0	0	1	0	0	79.2088	0	6	16:00-23:59	28.3019	56
1021	Walk-in	3	0	0	0	0	0	0	0	79.2088	0	3	16:00-23:59	28.3019	22
1022	Walk-in	3	0	0	0	0	0	0	0	79.2088	0	2	16:00-23:59	28.3019	43
1023	Walk-in	2	0	0	0	0	0	0	0	79.2088	0	4	16:00-23:59	28.3019	31
1024	Walk-in	2	0	0	0	0	0	0	0	79.2088	0	0	16:00-23:59	28.3019	46
1025	Walk-in	2	1	0	0	0	0	0	0	79.1168	0	2	0:00-07:59	20.3125	37
1026	Walk-in	1	0	1	1	0	0	0	0	79.1168	0	56	0:00-07:59	20.3125	93
1027	Walk-in	3	1	1	0	0	0	1	1	79.1168	0	63	0:00-07:59	20.3125	347
1028	Walk-in	3	1	0	0	0	0	0	0	79.1168	0	28	0:00-07:59	20.3125	57
1029	Walk-in	4	0	0	0	0	0	0	0	79.1168	0	26	0:00-07:59	20.3125	49
1030	Walk-in	4	0	0	0	0	0	0	0	79.1168	0	4	0:00-07:59	20.3125	114
1031	Walk-in	4	0	0	0	0	0	0	0	79.1168	0	2	0:00-07:59	20.3125	115
1032	Walk-in	4	0	1	0	0	1	1	1	79.1168	0	89	0:00-07:59	20.3125	118
1033	Walk-in	3	0	0	0	0	0	0	0	79.1168	0	37	0:00-07:59	20.3125	66
1034	Walk-in	3	0	0	0	0	1	0	0	79.1168	0	1	0:00-07:59	20.3125	27
1035	Walk-in	3	0	0	0	0	0	0	0	79.1168	0	33	0:00-07:59	20.3125	215
1036	Walk-in	2	1	0	0	0	1	0	0	79.1168	0	38	0:00-07:59	20.3125	33
1037	Ambulance	2	1	0	0	0	0	0	0	79.1168	0	45	0:00-07:59	20.3125	124
1038	Walk-in	2	0	1	1	0	0	0	1	79.1168	0	58	0:00-07:59	20.3125	131
1039	Walk-in	2	0	0	1	0	0	0	0	79.1168	0	79	0:00-07:59	20.3125	58
1040	Walk-in	2	0	0	0	0	1	1	0	79.1168	0	16	08:00-15:59	20.3125	137
1041	Walk-in	1	0	0	0	0	0	0	0	79.1168	0	77	08:00-15:59	20.3125	28
1042	Walk-in	2	1	0	1	0	0	0	0	79.1168	1	24	08:00-15:59	20.3125	111
1043	Walk-in	2	1	1	1	1	0	1	1	79.1168	0	36	08:00-15:59	20.3125	384
1044	Walk-in	2	0	0	0	0	1	0	0	79.1168	1	43	08:00-15:59	20.3125	159
1045	Walk-in	2	0	0	0	0	0	0	0	79.1168	1	50	08:00-15:59	20.3125	12
1046	Walk-in	2	0	0	0	0	0	0	0	79.1168	0	25	08:00-15:59	20.3125	30
1047	Walk-in	2	0	0	0	0	0	0	0	79.1168	1	37	08:00-15:59	20.3125	31
1048	Walk-in	4	0	0	0	0	0	0	0	79.1168	0	23	08:00-15:59	20.3125	25
1049	Walk-in	4	0	1	0	0	0	0	0	79.1168	0	23	08:00-15:59	20.3125	126
1050	Walk-in	4	0	1	0	0	0	0	0	79.1168	0	61	08:00-15:59	20.3125	246
1051	Walk-in	4	0	0	0	0	0	0	0	79.1168	0	22	08:00-15:59	20.3125	28
1052	Walk-in	4	1	0	0	0	0	0	0	79.1168	1	41	08:00-15:59	20.3125	51
1053	Walk-in	1	0	0	0	0	0	0	0	79.1168	1	28	16:00-23:59	20.3125	59
1054	Walk-in	4	0	0	0	0	1	1	1	79.1168	0	47	16:00-23:59	20.3125	88
1055	Walk-in	4	0	1	0	0	0	0	0	79.1168	0	62	16:00-23:59	20.3125	96
1056	Walk-in	4	0	0	0	0	1	1	0	79.1168	0	20	16:00-23:59	20.3125	121
1057	Walk-in	4	0	0	0	0	0	0	0	79.1168	0	0	16:00-23:59	20.3125	49
1058	Walk-in	8	3	1	0	0	0	0	0	79.1168	0	46	16:00-23:59	20.3125	82
1059	Walk-in	8	3	0	0	0	0	0	0	79.1168	0	58	16:00-23:59	20.3125	72
1060	Walk-in	8	3	0	1	0	0	0	0	79.1168	0	26	16:00-23:59	20.3125	87
1061	Walk-in	8	3	0	0	0	1	0	0	79.1168	0	7	16:00-23:59	20.3125	54
1062	Ambulance	8	3	0	0	0	0	1	0	79.1168	0	11	16:00-23:59	20.3125	126
1063	Ambulance	8	3	1	1	0	1	1	1	79.1168	0	78	16:00-23:59	20.3125	951
1064	Walk-in	2	0	1	0	0	0	0	0	79.1168	0	36	16:00-23:59	20.3125	36
1065	Walk-in	2	0	0	0	0	0	0	0	79.1168	0	31	16:00-23:59	20.3125	53
1066	Walk-in	7	0	0	0	0	0	0	0	79.1168	0	40	16:00-23:59	20.3125	62
1067	Walk-in	7	0	0	0	0	0	0	0	79.1168	0	33	16:00-23:59	20.3125	40
1068	Walk-in	7	0	0	1	0	1	1	1	79.1168	0	39	16:00-23:59	20.3125	125
1069	Walk-in	7	0	0	0	0	1	0	0	79.1168	0	68	16:00-23:59	20.3125	57
1070	Walk-in	7	0	0	0	0	0	0	0	79.1168	0	27	16:00-23:59	20.3125	22
1071	Walk-in	7	0	0	0	0	1	1	0	79.1168	0	30	16:00-23:59	20.3125	95
1072	Walk-in	7	0	0	0	0	1	0	0	79.1168	0	75	16:00-23:59	20.3125	62
1073	Walk-in	3	0	0	0	0	0	0	0	79.1168	0	36	16:00-23:59	20.3125	14
1074	Walk-in	3	0	0	0	0	1	0	0	79.1168	0	29	16:00-23:59	20.3125	40
1075	Walk-in	3	0	0	0	0	0	0	0	79.1168	0	31	16:00-23:59	20.3125	35
1076	Walk-in	2	0	0	0	0	0	0	0	78.1969	0	34	16:00-23:59	6.38298	25
1077	Walk-in	2	0	0	0	0	0	0	0	78.1969	0	74	16:00-23:59	6.38298	82
1078	Walk-in	1	0	1	0	0	0	0	0	78.1969	0	19	0:00-07:59	6.38298	189
1079	Walk-in	1	0	0	0	0	1	0	0	78.1969	0	76	0:00-07:59	6.38298	63
1080	Walk-in	2	0	1	1	0	1	1	1	78.1969	0	57	0:00-07:59	6.38298	296
1081	Walk-in	2	0	0	0	0	0	0	0	78.1969	0	62	0:00-07:59	6.38298	171
1082	Walk-in	2	0	0	0	0	1	0	0	78.1969	0	11	0:00-07:59	6.38298	66
1083	Walk-in	2	1	1	1	0	1	0	1	78.1969	0	69	0:00-07:59	6.38298	149
1084	Ambulance	2	1	0	1	0	0	1	1	78.1969	1	84	08:00-15:59	6.38298	79
1085	Walk-in	1	0	0	0	1	0	0	1	78.1969	0	74	08:00-15:59	6.38298	193
1086	Walk-in	2	0	0	0	0	0	0	0	78.1969	0	58	08:00-15:59	6.38298	110
1087	Walk-in	2	0	1	0	0	0	0	0	78.1969	0	37	08:00-15:59	6.38298	75
1088	Walk-in	2	0	0	1	0	1	1	1	78.1969	0	92	08:00-15:59	6.38298	276
1089	Walk-in	2	0	0	0	0	0	1	1	78.1969	0	70	08:00-15:59	6.38298	113
1090	Walk-in	2	0	0	0	0	0	0	0	78.1969	0	20	08:00-15:59	6.38298	46
1091	Walk-in	2	0	1	0	0	1	0	1	78.1969	0	24	08:00-15:59	6.38298	60
1092	Walk-in	4	0	0	0	0	1	0	0	78.1969	0	84	08:00-15:59	6.38298	44
1093	Walk-in	4	0	0	0	0	0	0	0	78.1969	0	24	08:00-15:59	6.38298	24
1094	Walk-in	4	0	1	1	0	0	0	0	78.1969	0	19	08:00-15:59	6.38298	101
1095	Walk-in	4	0	0	0	0	0	0	0	78.1969	0	50	16:00-23:59	6.38298	88
1096	Walk-in	4	0	0	0	0	0	0	1	78.1969	0	47	16:00-23:59	6.38298	69
1097	Walk-in	2	0	0	0	0	0	1	0	78.1969	0	33	16:00-23:59	6.38298	188
1098	Walk-in	2	0	0	0	0	0	0	1	78.1969	0	83	16:00-23:59	6.38298	31
1099	Walk-in	4	0	0	0	0	1	0	0	78.1969	0	33	16:00-23:59	6.38298	24
1100	Walk-in	4	0	1	0	0	0	0	0	78.1969	0	86	16:00-23:59	6.38298	90
1101	Walk-in	4	0	0	0	0	0	0	0	78.1969	0	14	16:00-23:59	6.38298	53
1102	Walk-in	4	0	0	0	0	0	0	0	78.1969	0	25	16:00-23:59	6.38298	124
1103	Walk-in	4	0	0	0	0	0	0	0	78.1969	0	6	16:00-23:59	6.38298	20
1104	Walk-in	4	1	0	0	0	1	0	0	78.1969	0	40	16:00-23:59	6.38298	92
1105	Walk-in	4	1	0	0	0	1	0	0	78.1969	0	45	16:00-23:59	6.38298	61
1106	Walk-in	3	0	0	0	0	0	0	0	78.1969	0	51	16:00-23:59	6.38298	34
1107	Walk-in	3	0	0	1	0	0	0	0	78.1969	0	67	16:00-23:59	6.38298	88
1108	Walk-in	3	0	0	1	0	0	0	0	78.1969	0	58	16:00-23:59	6.38298	83
1109	Walk-in	7	0	0	1	0	0	1	0	78.1969	0	66	16:00-23:59	6.38298	98
1110	Walk-in	7	0	0	1	0	0	0	0	78.1969	0	68	16:00-23:59	6.38298	61
1111	Walk-in	7	0	0	0	0	0	0	0	78.1969	0	75	16:00-23:59	6.38298	57
1112	Walk-in	7	0	0	0	0	0	0	0	78.1969	0	39	16:00-23:59	6.38298	42
1113	Walk-in	7	0	1	0	0	0	1	1	78.1969	0	76	16:00-23:59	6.38298	94
1114	Walk-in	7	0	0	0	0	0	0	0	78.1969	0	36	16:00-23:59	6.38298	25
1115	Walk-in	7	0	0	0	0	0	0	0	78.1969	0	44	16:00-23:59	6.38298	83
1116	Walk-in	7	0	0	0	0	0	1	0	78.1969	0	25	16:00-23:59	6.38298	132
1117	Walk-in	7	0	0	0	0	0	1	0	78.1969	0	57	16:00-23:59	6.38298	194
1118	Ambulance	4	1	0	1	0	0	0	0	78.1969	0	15	16:00-23:59	6.38298	55
1119	Walk-in	4	1	0	0	0	0	0	0	78.1969	0	11	16:00-23:59	6.38298	54
1120	Walk-in	3	0	0	0	0	0	0	0	76.173	0	36	16:00-23:59	14.5833	73
1121	Walk-in	3	0	0	0	0	0	0	0	76.173	0	68	0:00-07:59	14.5833	50
1122	Walk-in	3	0	0	0	0	0	0	1	76.173	0	42	0:00-07:59	14.5833	22
1123	Walk-in	3	1	0	0	0	0	0	0	76.173	0	34	0:00-07:59	14.5833	68
1124	Walk-in	3	1	0	0	0	0	1	0	76.173	0	33	0:00-07:59	14.5833	147
1125	Ambulance	2	1	1	0	0	1	0	0	76.173	0	35	0:00-07:59	14.5833	53
1126	Walk-in	2	1	0	0	0	0	0	0	76.173	0	28	0:00-07:59	14.5833	55
1127	Walk-in	1	0	0	0	0	1	1	0	76.173	0	28	0:00-07:59	14.5833	237
1128	Walk-in	1	0	0	0	0	0	1	0	76.173	0	4	0:00-07:59	14.5833	113
1129	Walk-in	1	0	0	1	0	0	1	0	76.173	1	55	0:00-07:59	14.5833	142
1130	Walk-in	4	0	0	0	0	0	0	0	76.173	1	66	08:00-15:59	14.5833	38
1131	Walk-in	4	0	0	1	0	1	0	0	76.173	1	36	08:00-15:59	14.5833	129
1132	Walk-in	4	0	0	0	0	0	0	0	76.173	1	22	08:00-15:59	14.5833	58
1133	Walk-in	4	0	0	0	0	0	0	0	76.173	2	59	08:00-15:59	14.5833	17
1134	Walk-in	4	0	0	0	0	0	0	0	76.173	2	35	08:00-15:59	14.5833	29
1135	Walk-in	4	0	0	0	0	0	0	0	76.173	2	56	08:00-15:59	14.5833	99
1136	Walk-in	4	0	0	0	0	0	0	0	76.173	2	76	08:00-15:59	14.5833	30
1137	Walk-in	3	0	0	0	0	0	1	1	76.173	1	75	08:00-15:59	14.5833	125
1138	Walk-in	3	0	0	0	0	0	0	0	76.173	1	12	08:00-15:59	14.5833	62
1139	Walk-in	3	0	0	0	0	0	0	0	76.173	0	76	08:00-15:59	14.5833	30
1140	Ambulance	3	0	0	0	0	1	1	1	76.173	0	77	08:00-15:59	14.5833	111
1141	Walk-in	2	1	1	1	0	1	1	1	76.173	0	80	08:00-15:59	14.5833	276
1142	Walk-in	7	0	0	0	0	0	0	0	76.173	0	10	08:00-15:59	14.5833	72
1143	Walk-in	7	0	0	1	0	0	0	0	76.173	0	54	08:00-15:59	14.5833	177
1144	Walk-in	7	0	0	0	0	0	0	0	76.173	0	24	08:00-15:59	14.5833	91
1145	Walk-in	7	0	1	0	0	0	0	0	76.173	0	67	08:00-15:59	14.5833	102
1146	Walk-in	6	2	0	1	0	0	0	0	76.173	0	60	08:00-15:59	14.5833	100
1147	Walk-in	6	2	0	0	0	0	0	0	76.173	0	74	08:00-15:59	14.5833	90
1148	Walk-in	6	2	0	0	0	0	0	0	76.173	0	12	08:00-15:59	14.5833	59
1149	Walk-in	4	1	0	0	0	0	0	0	76.173	0	3	08:00-15:59	14.5833	52
1150	Walk-in	4	1	1	0	0	0	0	0	76.173	0	24	08:00-15:59	14.5833	122
1151	Walk-in	4	1	0	0	0	0	0	0	76.173	0	47	08:00-15:59	14.5833	71
1152	Walk-in	3	0	1	0	0	0	0	0	76.173	0	9	08:00-15:59	14.5833	89
1153	Walk-in	3	0	0	0	0	1	0	0	76.173	0	14	08:00-15:59	14.5833	46
1154	Walk-in	7	0	1	0	0	0	0	0	76.173	0	29	16:00-23:59	14.5833	105
1155	Walk-in	7	0	1	1	0	1	1	0	76.173	0	84	08:00-15:59	14.5833	232
1156	Walk-in	7	0	1	0	0	0	0	0	76.173	0	70	16:00-23:59	14.5833	55
1157	Walk-in	7	0	0	0	0	0	0	0	76.173	0	24	16:00-23:59	14.5833	98
1158	Walk-in	7	0	0	0	0	0	0	0	76.173	0	3	08:00-15:59	14.5833	41
1159	Walk-in	7	0	0	0	0	0	0	0	76.173	0	2	08:00-15:59	14.5833	48
1160	Walk-in	7	0	0	1	0	0	0	0	76.173	0	18	08:00-15:59	14.5833	127
1161	Walk-in	5	0	1	0	0	0	1	0	76.173	2	39	16:00-23:59	14.5833	143
1162	Walk-in	5	0	0	0	0	0	0	0	76.173	2	53	16:00-23:59	14.5833	63
1163	Walk-in	5	0	0	0	0	0	0	0	76.173	2	9	16:00-23:59	14.5833	56
1164	Walk-in	7	0	0	0	0	0	0	0	76.173	2	25	16:00-23:59	14.5833	5
1165	Walk-in	7	0	0	0	0	0	1	1	76.173	2	88	16:00-23:59	14.5833	69
1166	Walk-in	7	0	0	0	0	0	0	0	76.173	2	1	16:00-23:59	14.5833	56
1167	Walk-in	7	0	0	0	0	0	0	0	76.173	2	54	16:00-23:59	14.5833	58
1168	Walk-in	7	0	1	0	0	0	0	0	76.173	2	19	16:00-23:59	14.5833	112
1169	Walk-in	7	0	1	0	0	0	1	1	76.173	2	42	16:00-23:59	14.5833	367
1170	Walk-in	13	0	0	0	0	0	0	0	76.173	0	96	16:00-23:59	14.5833	81
1171	Walk-in	13	0	0	0	0	1	0	0	76.173	0	80	16:00-23:59	14.5833	94
1172	Walk-in	13	0	0	0	0	0	0	1	76.173	0	30	16:00-23:59	14.5833	48
1173	Walk-in	13	0	0	0	0	0	0	0	76.173	0	29	16:00-23:59	14.5833	43
1174	Walk-in	13	0	0	0	0	0	0	0	76.173	0	22	16:00-23:59	14.5833	69
1175	Walk-in	13	0	1	0	0	0	0	0	76.173	0	28	16:00-23:59	14.5833	102
1176	Walk-in	13	0	0	0	0	1	0	0	76.173	0	30	16:00-23:59	14.5833	67
1177	Walk-in	13	0	0	0	0	0	0	0	76.173	0	24	16:00-23:59	14.5833	68
1178	Walk-in	13	0	1	0	0	0	0	0	76.173	0	74	16:00-23:59	14.5833	146
1179	Walk-in	13	0	0	0	0	0	0	0	76.173	0	34	16:00-23:59	14.5833	66
1180	Walk-in	13	0	0	0	0	0	0	0	76.173	0	55	16:00-23:59	14.5833	54
1181	Walk-in	13	0	0	0	0	0	0	0	76.173	0	2	16:00-23:59	14.5833	68
1182	Walk-in	13	0	0	0	0	0	0	0	76.173	0	39	16:00-23:59	14.5833	48
1183	Walk-in	13	0	0	0	0	0	0	0	76.173	0	0	16:00-23:59	14.5833	159
1184	Walk-in	13	0	0	0	0	0	0	0	76.173	0	21	16:00-23:59	14.5833	85
1185	Walk-in	3	0	0	0	0	0	0	0	76.173	0	58	16:00-23:59	14.5833	24
1186	Walk-in	9	0	0	0	0	0	0	0	76.173	0	2	16:00-23:59	14.5833	44
1187	Walk-in	9	0	0	0	0	0	1	0	76.173	0	49	16:00-23:59	14.5833	96
1188	Walk-in	9	0	0	0	0	0	0	0	76.173	0	3	16:00-23:59	14.5833	35
1189	Walk-in	9	0	1	1	0	0	1	1	76.173	0	41	16:00-23:59	14.5833	90
1190	Walk-in	9	0	1	1	0	0	1	1	76.173	0	62	16:00-23:59	14.5833	242
1191	Walk-in	9	0	0	0	0	1	0	0	76.173	0	5	16:00-23:59	14.5833	49
1192	Walk-in	9	0	0	0	0	1	0	0	76.173	0	36	16:00-23:59	14.5833	61
1193	Walk-in	9	0	0	0	0	0	0	0	76.173	0	43	16:00-23:59	14.5833	70
1194	Walk-in	6	1	0	0	0	0	0	0	76.173	0	6	16:00-23:59	14.5833	98
1195	Walk-in	6	1	0	0	0	0	0	0	76.173	0	79	16:00-23:59	14.5833	126
1196	Ambulance	6	1	1	1	0	1	0	0	76.173	0	51	16:00-23:59	14.5833	72
1197	Walk-in	6	1	0	0	0	0	0	1	76.173	0	79	16:00-23:59	14.5833	141
1198	Walk-in	6	1	0	0	0	0	0	0	76.173	0	1	16:00-23:59	14.5833	106
1199	Walk-in	6	1	0	1	0	0	0	0	76.173	0	43	16:00-23:59	14.5833	116
1200	Walk-in	6	1	0	1	0	0	0	0	76.173	0	36	16:00-23:59	14.5833	82
1201	Walk-in	2	0	0	0	0	0	0	0	76.173	0	41	16:00-23:59	14.5833	180
1202	Walk-in	2	0	1	0	0	0	0	1	74.977	0	76	16:00-23:59	11.4286	84
1203	Walk-in	2	0	0	0	0	1	0	0	74.977	0	66	0:00-07:59	11.4286	56
1204	Walk-in	1	0	0	0	0	0	0	0	74.977	0	1	0:00-07:59	11.4286	27
1205	Walk-in	1	0	1	0	0	0	0	0	74.977	0	7	0:00-07:59	11.4286	73
1206	Walk-in	1	0	1	0	0	0	0	1	74.977	0	42	0:00-07:59	11.4286	49
1207	Walk-in	2	0	0	0	0	0	0	0	74.977	0	23	0:00-07:59	11.4286	23
1208	Walk-in	2	0	0	0	0	0	0	0	74.977	0	78	0:00-07:59	11.4286	25
1209	Walk-in	2	0	0	0	0	0	0	0	74.977	0	34	0:00-07:59	11.4286	30
1210	Walk-in	2	0	0	0	0	0	0	0	74.977	0	28	0:00-07:59	11.4286	248
1211	Walk-in	2	0	0	0	0	0	0	0	74.977	0	61	0:00-07:59	11.4286	49
1212	Walk-in	4	0	0	0	0	1	0	0	74.977	0	25	08:00-15:59	11.4286	25
1213	Walk-in	4	0	0	1	0	0	0	0	74.977	0	66	0:00-07:59	11.4286	52
1214	Walk-in	4	0	0	0	0	0	0	0	74.977	0	74	08:00-15:59	11.4286	72
1215	Walk-in	3	0	0	0	0	0	0	0	74.977	0	56	08:00-15:59	11.4286	141
1216	Walk-in	3	0	0	0	0	0	0	0	74.977	0	50	08:00-15:59	11.4286	33
1217	Walk-in	3	0	0	1	1	0	0	0	74.977	0	80	08:00-15:59	11.4286	189
1218	Walk-in	10	0	0	0	0	0	0	0	74.977	0	59	08:00-15:59	11.4286	34
1219	Walk-in	10	0	0	0	0	1	0	0	74.977	0	76	08:00-15:59	11.4286	61
1220	Walk-in	10	0	1	0	0	0	0	0	74.977	0	27	08:00-15:59	11.4286	101
1221	Walk-in	10	0	0	0	0	1	1	1	74.977	0	40	08:00-15:59	11.4286	94
1222	Walk-in	10	0	0	0	0	0	0	0	74.977	0	5	08:00-15:59	11.4286	27
1223	Walk-in	10	0	0	0	0	0	0	0	74.977	0	3	08:00-15:59	11.4286	33
1224	Walk-in	10	0	1	0	0	0	1	0	74.977	0	85	08:00-15:59	11.4286	164
1225	Walk-in	10	0	0	0	0	0	0	0	74.977	0	76	08:00-15:59	11.4286	45
1226	Walk-in	10	0	0	0	0	0	0	0	74.977	0	6	08:00-15:59	11.4286	40
1227	Walk-in	10	0	0	0	0	0	0	0	74.977	0	50	08:00-15:59	11.4286	101
1228	Walk-in	10	0	0	0	0	0	0	0	74.977	0	62	08:00-15:59	11.4286	21
1229	Walk-in	5	0	0	0	0	1	0	0	74.977	0	62	08:00-15:59	11.4286	25
1230	Walk-in	5	0	0	0	0	0	0	0	74.977	0	1	08:00-15:59	11.4286	18
1231	Walk-in	5	0	0	0	0	0	0	0	74.977	0	2	08:00-15:59	11.4286	22
1232	Walk-in	3	0	0	0	0	0	1	0	74.977	0	60	08:00-15:59	11.4286	95
1233	Walk-in	3	0	0	0	0	0	1	0	74.977	0	87	08:00-15:59	11.4286	82
1234	Walk-in	8	2	1	0	0	0	0	0	74.977	0	42	08:00-15:59	11.4286	57
1235	Walk-in	8	2	0	0	0	1	0	0	74.977	0	5	08:00-15:59	11.4286	35
1236	Ambulance	8	2	1	0	0	1	1	1	74.977	0	85	08:00-15:59	11.4286	109
1237	Walk-in	8	2	1	0	0	0	0	0	74.977	0	43	08:00-15:59	11.4286	80
1238	Ambulance	8	2	1	0	0	1	1	1	74.977	0	77	08:00-15:59	11.4286	132
1239	Walk-in	8	2	0	0	0	0	0	0	74.977	0	19	08:00-15:59	11.4286	73
1240	Walk-in	8	2	1	0	0	0	0	0	74.977	0	6	08:00-15:59	11.4286	80
1241	Walk-in	3	0	1	0	0	0	0	0	74.977	0	22	08:00-15:59	11.4286	75
1242	Walk-in	5	1	0	0	0	0	0	0	74.977	0	59	08:00-15:59	11.4286	65
1243	Walk-in	5	1	0	0	0	0	0	0	74.977	0	45	08:00-15:59	11.4286	12
1244	Walk-in	5	1	0	0	0	0	0	0	74.977	0	2	08:00-15:59	11.4286	36
1245	Ambulance	5	1	1	0	0	0	0	0	74.977	0	25	08:00-15:59	11.4286	71
1246	Walk-in	5	1	0	0	0	0	0	0	74.977	0	13	08:00-15:59	11.4286	20
1247	Walk-in	5	0	0	0	0	0	0	0	74.977	0	43	16:00-23:59	11.4286	25
1248	Walk-in	5	0	0	0	0	1	0	0	74.977	0	48	08:00-15:59	11.4286	19
1249	Walk-in	5	0	0	0	0	0	0	0	74.977	0	6	08:00-15:59	11.4286	26
1250	Walk-in	5	0	0	0	0	0	0	0	74.977	0	67	08:00-15:59	11.4286	63
1251	Walk-in	5	0	0	0	0	0	0	0	74.977	0	36	16:00-23:59	11.4286	25
1252	Walk-in	5	0	0	0	0	0	0	0	74.977	0	25	16:00-23:59	11.4286	25
1253	Walk-in	5	0	0	0	0	0	0	0	74.977	0	87	16:00-23:59	11.4286	34
1254	Walk-in	4	0	0	0	0	0	1	0	74.977	0	76	16:00-23:59	11.4286	49
1255	Walk-in	4	0	0	1	0	0	0	0	74.977	0	31	16:00-23:59	11.4286	295
1256	Walk-in	12	1	0	0	0	1	0	1	74.977	0	46	16:00-23:59	11.4286	97
1257	Walk-in	12	1	1	0	0	0	0	0	74.977	0	0	16:00-23:59	11.4286	74
1258	Walk-in	12	1	0	0	0	0	0	0	74.977	0	30	16:00-23:59	11.4286	48
1259	Walk-in	12	1	0	0	0	0	0	0	74.977	0	3	16:00-23:59	11.4286	31
1260	Walk-in	12	1	0	0	0	0	0	0	74.977	0	36	16:00-23:59	11.4286	76
1261	Walk-in	12	1	0	0	0	1	0	0	74.977	0	3	16:00-23:59	11.4286	46
1262	Walk-in	12	1	0	0	0	0	0	0	74.977	0	2	16:00-23:59	11.4286	20
1263	Walk-in	12	1	0	0	0	0	0	0	74.977	0	44	16:00-23:59	11.4286	30
1264	Walk-in	12	1	1	0	0	0	0	0	74.977	0	26	16:00-23:59	11.4286	54
1265	Walk-in	12	1	0	0	0	0	0	0	74.977	0	29	16:00-23:59	11.4286	45
1266	Walk-in	12	1	1	0	0	0	0	0	74.977	0	38	16:00-23:59	11.4286	69
1267	Walk-in	9	1	0	0	0	0	0	0	74.977	0	4	16:00-23:59	11.4286	64
1268	Walk-in	9	1	0	0	0	0	0	0	74.977	0	34	16:00-23:59	11.4286	66
1269	Walk-in	9	1	1	0	0	0	0	0	74.977	0	13	16:00-23:59	11.4286	92
1270	Walk-in	9	1	0	0	0	0	0	0	74.977	0	3	16:00-23:59	11.4286	58
1271	Walk-in	9	1	0	0	0	0	0	0	74.977	0	68	16:00-23:59	11.4286	51
1272	Walk-in	9	1	0	0	0	0	0	0	74.977	0	16	16:00-23:59	11.4286	55
1273	Walk-in	9	1	0	0	0	0	0	0	74.977	0	14	16:00-23:59	11.4286	171
1274	Walk-in	9	1	0	0	0	0	0	1	74.977	0	60	16:00-23:59	11.4286	56
1275	Walk-in	14	1	0	0	0	0	0	0	74.977	0	0	16:00-23:59	11.4286	55
1276	Walk-in	14	1	0	0	0	0	0	0	74.977	0	16	16:00-23:59	11.4286	64
1277	Walk-in	14	1	1	0	0	0	0	0	74.977	0	15	16:00-23:59	11.4286	97
1278	Walk-in	14	1	0	0	0	0	0	0	74.977	0	30	16:00-23:59	11.4286	33
1279	Walk-in	14	1	0	0	0	0	0	0	74.977	0	29	16:00-23:59	11.4286	127
1280	Walk-in	14	1	0	0	0	0	0	0	74.977	0	25	16:00-23:59	11.4286	82
1281	Walk-in	14	1	1	0	0	1	1	0	74.977	0	60	16:00-23:59	11.4286	135
1282	Walk-in	14	1	0	0	0	0	0	0	74.977	0	47	16:00-23:59	11.4286	87
1283	Walk-in	14	1	0	0	0	0	0	0	74.977	0	28	16:00-23:59	11.4286	25
1284	Walk-in	14	1	0	0	0	0	0	1	74.977	0	78	16:00-23:59	11.4286	55
1285	Walk-in	3	0	0	0	0	0	0	0	74.977	0	7	16:00-23:59	11.4286	55
1286	Walk-in	3	0	1	0	0	0	0	0	74.977	0	20	16:00-23:59	11.4286	77
1287	Walk-in	5	1	0	0	0	1	0	0	74.977	0	68	16:00-23:59	11.4286	73
1288	Ambulance	5	1	0	1	0	0	1	0	74.977	0	65	16:00-23:59	11.4286	553
1289	Walk-in	5	1	0	0	0	0	0	0	74.977	0	0	16:00-23:59	11.4286	44
1290	Walk-in	5	1	0	0	0	0	0	0	74.977	0	0	16:00-23:59	11.4286	33
1291	Walk-in	5	1	0	1	0	0	0	0	74.977	0	22	16:00-23:59	11.4286	135
1292	Walk-in	5	1	1	0	0	0	1	1	74.977	0	68	16:00-23:59	11.4286	82
1293	Walk-in	5	1	0	0	0	1	1	0	74.977	0	36	16:00-23:59	11.4286	160
1294	Walk-in	3	0	0	0	0	0	0	0	74.977	0	67	16:00-23:59	11.4286	41
1295	Walk-in	1	0	0	0	0	1	0	0	78.4729	0	17	0:00-07:59	18.9655	39
1296	Walk-in	2	0	0	0	0	0	0	0	78.4729	0	24	0:00-07:59	18.9655	24
1297	Walk-in	2	0	1	0	0	0	0	0	78.4729	0	38	0:00-07:59	18.9655	59
1298	Walk-in	1	0	0	0	0	0	0	0	78.4729	0	16	0:00-07:59	18.9655	49
1299	Walk-in	5	0	0	0	0	0	0	0	78.4729	0	54	0:00-07:59	18.9655	24
1300	Walk-in	5	0	0	0	0	0	0	0	78.4729	0	1	0:00-07:59	18.9655	29
1301	Walk-in	5	0	0	1	0	0	1	0	78.4729	0	10	0:00-07:59	18.9655	105
1302	Walk-in	5	0	1	1	0	0	1	1	78.4729	0	26	0:00-07:59	18.9655	78
1303	Walk-in	2	1	0	0	0	0	0	0	78.4729	0	29	0:00-07:59	18.9655	64
1304	Walk-in	3	1	0	0	0	0	0	0	78.4729	0	4	0:00-07:59	18.9655	64
1305	Ambulance	3	1	0	1	0	0	0	0	78.4729	0	53	0:00-07:59	18.9655	215
1306	Walk-in	3	1	0	0	0	1	0	1	78.4729	0	57	0:00-07:59	18.9655	202
1307	Walk-in	1	0	0	0	0	1	0	0	78.4729	0	33	0:00-07:59	18.9655	238
1308	Walk-in	2	1	0	0	0	0	0	0	78.4729	1	32	0:00-07:59	18.9655	42
1309	Ambulance	2	1	0	0	0	1	0	0	78.4729	1	16	0:00-07:59	18.9655	71
1310	Walk-in	2	0	0	1	0	1	1	0	78.4729	1	57	08:00-15:59	18.9655	80
1311	Walk-in	2	0	1	0	0	0	0	1	78.4729	1	46	08:00-15:59	18.9655	46
1312	Walk-in	1	0	1	1	0	1	1	1	78.4729	1	34	08:00-15:59	18.9655	137
1313	Ambulance	1	0	1	1	0	1	0	1	78.4729	0	38	08:00-15:59	18.9655	291
1314	Walk-in	2	1	0	1	0	0	0	0	78.4729	1	15	08:00-15:59	18.9655	89
1315	Walk-in	1	0	1	0	0	0	1	0	78.4729	0	2	08:00-15:59	18.9655	132
1316	Walk-in	1	0	0	1	0	0	0	0	78.4729	0	15	08:00-15:59	18.9655	85
1317	Walk-in	2	1	0	0	0	0	0	0	78.4729	0	36	08:00-15:59	18.9655	66
1318	Walk-in	3	1	0	0	0	0	0	0	78.4729	0	38	16:00-23:59	18.9655	307
1319	Walk-in	3	1	0	0	0	0	1	0	78.4729	0	53	16:00-23:59	18.9655	74
1320	Walk-in	3	1	0	0	0	0	0	0	78.4729	0	22	16:00-23:59	18.9655	52
1321	Walk-in	3	1	0	0	0	0	0	0	78.4729	0	45	16:00-23:59	18.9655	27
1322	Walk-in	3	1	0	0	0	0	1	1	78.4729	0	81	16:00-23:59	18.9655	164
1323	Ambulance	3	1	0	0	0	0	0	0	78.4729	0	0	16:00-23:59	18.9655	200
1324	Walk-in	6	0	0	0	0	0	1	0	78.4729	0	55	16:00-23:59	18.9655	206
1325	Walk-in	6	0	0	0	0	0	0	0	78.4729	0	62	16:00-23:59	18.9655	38
1326	Walk-in	6	0	0	0	0	0	0	0	78.4729	0	6	16:00-23:59	18.9655	51
1327	Walk-in	6	0	0	0	0	0	0	0	78.4729	0	16	16:00-23:59	18.9655	27
1328	Walk-in	6	0	0	0	0	0	0	0	78.4729	0	5	16:00-23:59	18.9655	88
1329	Walk-in	6	0	0	0	0	0	0	0	78.4729	0	35	16:00-23:59	18.9655	20
1330	Ambulance	4	1	0	1	0	0	1	0	78.4729	0	90	16:00-23:59	18.9655	321
1331	Walk-in	4	1	0	0	0	0	0	0	78.4729	0	16	16:00-23:59	18.9655	33
1332	Walk-in	4	1	0	0	0	0	0	0	78.4729	0	39	16:00-23:59	18.9655	42
1333	Walk-in	4	0	0	0	0	0	0	0	78.4729	1	38	16:00-23:59	18.9655	103
1334	Walk-in	4	0	0	0	0	0	0	0	78.4729	1	9	16:00-23:59	18.9655	53
1335	Walk-in	4	0	1	0	0	0	0	0	78.4729	1	0	16:00-23:59	18.9655	93
1336	Walk-in	4	0	0	0	0	0	0	0	78.4729	1	10	16:00-23:59	18.9655	42
1337	Ambulance	3	1	0	0	0	0	0	0	78.4729	0	43	16:00-23:59	18.9655	132
1338	Walk-in	3	1	0	0	0	0	1	1	78.4729	0	31	16:00-23:59	18.9655	120
1339	Walk-in	3	1	0	1	0	1	1	0	78.4729	0	46	16:00-23:59	18.9655	247
1340	Walk-in	2	0	0	1	0	0	1	1	78.4729	0	29	16:00-23:59	18.9655	166
1341	Walk-in	2	0	0	0	0	0	0	0	78.4729	0	24	16:00-23:59	18.9655	19
1342	Walk-in	5	0	1	0	0	0	0	0	78.1049	0	42	16:00-23:59	16.6667	135
1343	Walk-in	5	0	0	0	0	0	0	0	78.1049	0	25	16:00-23:59	16.6667	72
1344	Walk-in	5	0	0	0	0	0	0	0	78.1049	0	44	0:00-07:59	16.6667	242
1345	Walk-in	5	0	0	1	0	0	1	1	78.1049	0	71	16:00-23:59	16.6667	135
1346	Walk-in	1	0	0	0	0	0	0	0	78.1049	0	6	0:00-07:59	16.6667	64
1347	Walk-in	1	0	0	0	0	0	1	0	78.1049	0	28	0:00-07:59	16.6667	288
1348	Walk-in	1	0	1	1	0	1	1	1	78.1049	0	38	0:00-07:59	16.6667	294
1349	Walk-in	1	0	1	0	0	0	0	0	78.1049	0	1	0:00-07:59	16.6667	34
1350	Walk-in	2	0	0	0	0	0	0	0	78.1049	0	91	0:00-07:59	16.6667	169
1351	Walk-in	2	0	1	0	0	1	1	1	78.1049	0	80	08:00-15:59	16.6667	110
1352	Walk-in	2	0	1	1	0	0	1	0	78.1049	0	60	08:00-15:59	16.6667	97
1353	Ambulance	1	1	0	0	0	1	0	0	78.1049	0	9	08:00-15:59	16.6667	74
1354	Walk-in	1	0	1	1	1	0	1	1	78.1049	0	70	08:00-15:59	16.6667	228
1355	Walk-in	3	0	1	1	0	0	1	1	78.1049	0	65	08:00-15:59	16.6667	148
1356	Walk-in	3	0	1	1	1	0	1	1	78.1049	0	45	08:00-15:59	16.6667	431
1357	Walk-in	3	1	0	0	0	1	1	0	78.1049	1	27	08:00-15:59	16.6667	103
1358	Walk-in	3	1	1	1	0	0	0	0	78.1049	1	51	08:00-15:59	16.6667	121
1359	Ambulance	3	1	1	0	0	0	1	1	78.1049	1	83	08:00-15:59	16.6667	148
1360	Walk-in	2	0	1	0	0	0	1	0	78.1049	1	16	08:00-15:59	16.6667	127
1361	Walk-in	1	0	1	1	0	1	1	1	78.1049	1	86	08:00-15:59	16.6667	172
1362	Walk-in	1	0	0	1	0	0	0	0	78.1049	0	55	16:00-23:59	16.6667	71
1363	Ambulance	3	1	0	0	0	0	1	0	78.1049	0	19	16:00-23:59	16.6667	44
1364	Walk-in	3	1	0	0	0	0	0	0	78.1049	0	33	16:00-23:59	16.6667	17
1365	Walk-in	3	1	0	0	0	0	0	0	78.1049	0	32	16:00-23:59	16.6667	7
1366	Walk-in	6	2	1	0	0	0	1	0	78.1049	0	87	16:00-23:59	16.6667	223
1367	Walk-in	6	2	0	0	0	0	1	0	78.1049	0	16	16:00-23:59	16.6667	143
1368	Walk-in	6	2	0	0	0	0	0	0	78.1049	0	28	16:00-23:59	16.6667	29
1369	Walk-in	6	2	0	0	0	0	0	0	78.1049	0	32	16:00-23:59	16.6667	68
1370	Walk-in	6	2	1	1	0	0	0	0	78.1049	0	88	16:00-23:59	16.6667	114
1371	Walk-in	6	2	1	0	0	0	0	1	78.1049	0	58	16:00-23:59	16.6667	144
1372	Walk-in	8	0	0	0	0	0	0	0	78.1049	0	62	16:00-23:59	16.6667	26
1373	Walk-in	8	0	0	1	0	0	0	0	78.1049	0	55	16:00-23:59	16.6667	49
1374	Walk-in	8	0	0	0	0	0	0	0	78.1049	0	4	16:00-23:59	16.6667	29
1375	Walk-in	8	0	0	0	0	0	0	0	78.1049	0	0	16:00-23:59	16.6667	58
1376	Walk-in	8	0	1	0	0	0	1	0	78.1049	0	35	16:00-23:59	16.6667	109
1377	Walk-in	5	0	0	0	0	1	0	0	78.1049	0	7	16:00-23:59	16.6667	48
1378	Walk-in	5	0	1	0	0	0	0	0	78.1049	0	27	16:00-23:59	16.6667	31
1379	Walk-in	5	0	0	0	0	1	0	0	78.1049	0	1	16:00-23:59	16.6667	16
1380	Walk-in	5	0	0	0	0	1	0	0	78.1049	0	31	16:00-23:59	16.6667	31
1381	Walk-in	5	0	0	0	0	0	0	0	78.1049	0	1	16:00-23:59	16.6667	30
1382	Walk-in	6	1	0	0	0	0	0	0	78.1049	0	36	16:00-23:59	16.6667	29
1383	Walk-in	6	1	0	0	0	0	0	0	78.1049	0	8	16:00-23:59	16.6667	34
1384	Walk-in	6	1	0	0	0	0	0	0	78.1049	0	28	16:00-23:59	16.6667	17
1385	Walk-in	6	1	0	0	0	0	0	0	78.1049	0	29	16:00-23:59	16.6667	20
1386	Walk-in	6	1	0	0	0	1	1	0	78.1049	0	8	16:00-23:59	16.6667	282
1387	Walk-in	3	0	0	1	0	1	0	0	79.0248	1	57	16:00-23:59	14.5833	82
1388	Walk-in	3	0	0	0	0	0	0	0	79.0248	1	1	16:00-23:59	14.5833	25
1389	Walk-in	2	1	1	1	0	1	0	1	79.0248	1	36	0:00-07:59	14.5833	436
1390	Ambulance	2	1	1	0	0	0	1	1	79.0248	0	51	08:00-15:59	14.5833	187
1391	Walk-in	1	0	1	1	1	0	1	1	79.0248	0	75	08:00-15:59	14.5833	272
1392	Walk-in	1	0	0	0	0	0	1	1	79.0248	0	21	08:00-15:59	14.5833	74
1393	Walk-in	2	0	1	1	0	0	1	0	79.0248	0	38	08:00-15:59	14.5833	134
1394	Walk-in	3	1	1	0	0	0	0	0	79.0248	0	30	08:00-15:59	14.5833	80
1395	Walk-in	3	1	0	0	0	0	0	0	79.0248	0	36	08:00-15:59	14.5833	29
1396	Ambulance	3	1	1	1	0	1	1	1	79.0248	0	77	08:00-15:59	14.5833	187
1397	Ambulance	3	1	0	1	0	0	0	1	79.0248	0	29	08:00-15:59	14.5833	86
1398	Walk-in	3	1	0	0	0	1	0	0	79.0248	0	81	08:00-15:59	14.5833	236
1399	Walk-in	3	1	1	0	0	0	1	0	79.0248	0	2	08:00-15:59	14.5833	195
1400	Walk-in	3	1	0	0	0	0	0	0	79.0248	0	2	08:00-15:59	14.5833	20
1401	Walk-in	3	1	0	0	0	0	0	0	79.0248	0	36	08:00-15:59	14.5833	34
1402	Walk-in	2	1	1	0	0	0	1	0	79.0248	0	81	08:00-15:59	14.5833	167
1403	Walk-in	2	1	0	0	0	0	0	0	79.0248	0	17	16:00-23:59	14.5833	123
1404	Walk-in	2	1	0	0	0	0	0	0	79.0248	0	32	16:00-23:59	14.5833	72
1405	Walk-in	6	0	0	0	0	0	0	0	79.0248	0	71	16:00-23:59	14.5833	203
1406	Walk-in	6	0	0	0	0	0	1	0	79.0248	0	32	16:00-23:59	14.5833	193
1407	Walk-in	6	0	0	0	0	0	0	0	79.0248	0	1	16:00-23:59	14.5833	32
1408	Walk-in	3	0	0	0	0	0	1	0	79.0248	0	24	16:00-23:59	14.5833	133
1409	Walk-in	3	0	0	0	0	0	0	0	79.0248	0	11	16:00-23:59	14.5833	36
1410	Walk-in	7	0	0	1	0	0	0	0	79.0248	0	34	16:00-23:59	14.5833	57
1411	Walk-in	7	0	0	0	0	0	0	0	79.0248	0	37	16:00-23:59	14.5833	25
1412	Walk-in	7	0	0	0	0	0	0	0	79.0248	0	76	16:00-23:59	14.5833	42
1413	Walk-in	7	0	0	0	0	0	0	0	79.0248	0	20	16:00-23:59	14.5833	25
1414	Walk-in	7	0	1	0	0	0	0	0	79.0248	0	2	16:00-23:59	14.5833	85
1415	Walk-in	7	0	0	0	0	0	0	0	79.0248	0	24	16:00-23:59	14.5833	20
1416	Walk-in	7	0	0	0	0	0	0	0	79.0248	0	15	16:00-23:59	14.5833	30
1417	Walk-in	7	0	0	0	0	0	1	0	79.0248	0	37	16:00-23:59	14.5833	95
1418	Walk-in	7	0	0	0	0	0	0	0	79.0248	0	32	16:00-23:59	14.5833	25
1419	Walk-in	5	0	0	0	0	0	0	0	79.0248	0	35	16:00-23:59	14.5833	42
1420	Walk-in	5	0	0	0	0	1	1	1	79.0248	0	51	16:00-23:59	14.5833	92
1421	Walk-in	5	0	0	0	0	0	0	0	79.0248	0	50	16:00-23:59	14.5833	50
1422	Walk-in	4	0	0	0	0	0	0	0	79.0248	0	45	16:00-23:59	14.5833	12
1423	Walk-in	4	0	0	0	0	0	0	0	79.0248	0	26	16:00-23:59	14.5833	33
1424	Walk-in	4	0	0	0	0	1	0	0	79.0248	0	7	16:00-23:59	14.5833	90
1425	Walk-in	4	0	0	0	0	0	0	0	79.0248	0	38	16:00-23:59	14.5833	60
1426	Walk-in	3	1	0	0	0	1	0	0	79.0248	0	4	16:00-23:59	14.5833	105
1427	Walk-in	3	1	0	0	0	1	0	1	79.0248	0	75	16:00-23:59	14.5833	70
1428	Walk-in	2	0	0	0	0	0	0	0	79.2088	0	33	0:00-07:59	20.339	46
1429	Walk-in	2	0	0	0	0	0	0	0	79.2088	0	1	16:00-23:59	20.339	51
1430	Walk-in	3	0	0	0	0	1	0	0	79.2088	0	3	0:00-07:59	20.339	38
1431	Walk-in	3	0	0	0	0	1	0	0	79.2088	0	1	0:00-07:59	20.339	84
1432	Walk-in	3	0	0	1	0	0	0	0	79.2088	0	27	0:00-07:59	20.339	42
1433	Walk-in	2	0	0	0	0	0	0	0	79.2088	0	69	0:00-07:59	20.339	34
1434	Walk-in	2	0	0	0	0	0	0	0	79.2088	0	37	0:00-07:59	20.339	71
1435	Walk-in	2	1	0	0	0	1	1	0	79.2088	0	40	0:00-07:59	20.339	191
1436	Walk-in	1	0	1	0	0	0	0	0	79.2088	0	32	0:00-07:59	20.339	76
1437	Walk-in	2	1	0	0	0	0	0	0	79.2088	0	24	08:00-15:59	20.339	98
1438	Ambulance	2	1	1	1	0	1	1	1	79.2088	0	59	0:00-07:59	20.339	187
1439	Walk-in	1	0	0	1	0	1	1	0	79.2088	0	78	08:00-15:59	20.339	143
1440	Walk-in	1	0	0	0	0	0	0	0	79.2088	0	79	08:00-15:59	20.339	3
1441	Walk-in	1	0	0	0	0	0	0	0	79.2088	0	84	08:00-15:59	20.339	9
1442	Walk-in	2	1	0	0	0	0	0	0	79.2088	0	24	08:00-15:59	20.339	103
1443	Walk-in	5	2	1	0	0	0	0	0	79.2088	0	75	08:00-15:59	20.339	93
1444	Walk-in	5	2	1	0	0	0	1	0	79.2088	0	2	08:00-15:59	20.339	125
1445	Walk-in	4	1	0	1	0	1	1	0	79.2088	0	70	08:00-15:59	20.339	217
1446	Ambulance	4	1	0	0	0	0	1	0	79.2088	0	85	08:00-15:59	20.339	244
1447	Walk-in	4	1	1	0	0	0	0	0	79.2088	0	68	08:00-15:59	20.339	64
1448	Walk-in	4	1	0	0	0	1	0	0	79.2088	0	53	08:00-15:59	20.339	114
1449	Walk-in	2	1	1	1	0	1	1	0	79.2088	0	59	08:00-15:59	20.339	193
1450	Ambulance	2	1	0	0	0	0	0	0	79.2088	0	18	08:00-15:59	20.339	76
1451	Walk-in	3	1	0	0	0	0	0	0	79.2088	0	45	08:00-15:59	20.339	40
1452	Walk-in	3	1	0	0	0	0	0	0	79.2088	0	4	16:00-23:59	20.339	74
1453	Walk-in	3	1	0	0	0	0	0	0	79.2088	0	71	16:00-23:59	20.339	178
1454	Walk-in	3	1	0	0	0	0	0	0	79.2088	0	32	16:00-23:59	20.339	26
1455	Ambulance	6	1	1	0	0	1	1	1	79.2088	0	53	16:00-23:59	20.339	94
1456	Walk-in	6	1	0	0	0	0	0	0	79.2088	0	60	16:00-23:59	20.339	39
1457	Walk-in	6	1	0	0	0	0	0	0	79.2088	0	1	16:00-23:59	20.339	81
1458	Ambulance	6	2	0	0	0	0	1	0	79.2088	0	43	16:00-23:59	20.339	867
1459	Walk-in	6	2	0	1	0	1	1	0	79.2088	0	58	16:00-23:59	20.339	184
1460	Walk-in	6	2	0	0	0	0	0	0	79.2088	0	34	16:00-23:59	20.339	25
1461	Walk-in	6	2	0	0	0	0	0	0	79.2088	0	7	16:00-23:59	20.339	85
1462	Walk-in	6	2	1	0	0	0	1	0	79.2088	0	72	16:00-23:59	20.339	150
1463	Walk-in	3	0	0	0	0	0	0	0	79.2088	1	63	16:00-23:59	20.339	85
1464	Walk-in	3	0	0	0	0	0	0	0	79.2088	0	29	16:00-23:59	20.339	47
1465	Walk-in	3	0	0	0	0	0	0	0	79.2088	0	9	16:00-23:59	20.339	69
1466	Walk-in	3	0	0	0	0	0	0	0	79.2088	0	15	16:00-23:59	20.339	157
1467	Walk-in	3	0	0	0	0	0	0	0	79.2088	1	0	16:00-23:59	20.339	22
1468	Walk-in	3	0	1	0	0	0	0	0	79.2088	0	5	16:00-23:59	20.339	118
1469	Walk-in	3	0	0	0	0	1	0	0	79.2088	0	0	16:00-23:59	20.339	50
1470	Walk-in	4	0	0	0	0	0	1	0	79.2088	1	64	16:00-23:59	20.339	195
1471	Walk-in	4	0	0	0	0	0	0	0	79.2088	1	33	16:00-23:59	20.339	53
1472	Walk-in	4	0	0	0	0	1	1	0	79.2088	0	77	16:00-23:59	20.339	132
1473	Walk-in	4	0	0	0	0	0	0	0	79.2088	0	4	16:00-23:59	20.339	54
1474	Walk-in	1	0	0	0	0	0	0	0	79.2088	1	43	16:00-23:59	20.339	120
1475	Walk-in	3	0	0	1	0	0	0	0	77.1849	2	36	16:00-23:59	16.4179	92
1476	Walk-in	3	0	0	0	0	0	0	0	77.1849	2	13	0:00-07:59	16.4179	40
1477	Walk-in	3	0	0	0	0	0	0	0	77.1849	2	27	0:00-07:59	16.4179	29
1478	Walk-in	1	0	0	0	0	0	0	0	77.1849	1	33	0:00-07:59	16.4179	71
1479	Walk-in	1	0	0	0	0	0	0	0	77.1849	0	1	0:00-07:59	16.4179	45
1480	Walk-in	1	0	0	0	0	1	1	1	77.1849	0	87	0:00-07:59	16.4179	149
1481	Walk-in	1	0	0	0	0	0	0	0	77.1849	0	40	0:00-07:59	16.4179	30
1482	Walk-in	1	0	0	0	0	0	0	0	77.1849	0	26	0:00-07:59	16.4179	60
1483	Walk-in	3	0	1	0	0	1	0	1	77.1849	0	55	0:00-07:59	16.4179	143
1484	Walk-in	3	0	0	0	0	0	0	0	77.1849	0	37	0:00-07:59	16.4179	62
1485	Walk-in	3	0	1	0	0	1	1	1	77.1849	0	59	0:00-07:59	16.4179	103
1486	Walk-in	1	0	1	0	0	0	0	0	77.1849	0	16	08:00-15:59	16.4179	66
1487	Walk-in	1	0	1	0	0	0	1	1	77.1849	0	84	08:00-15:59	16.4179	96
1488	Walk-in	1	1	0	0	0	1	1	1	77.1849	0	53	08:00-15:59	16.4179	77
1489	Walk-in	3	0	0	0	0	0	0	0	77.1849	0	1	08:00-15:59	16.4179	96
1490	Walk-in	3	0	0	1	1	0	1	0	77.1849	0	38	08:00-15:59	16.4179	327
1491	Walk-in	4	0	0	0	0	0	0	0	77.1849	0	41	08:00-15:59	16.4179	63
1492	Walk-in	4	0	0	0	0	0	1	0	77.1849	0	65	08:00-15:59	16.4179	130
1493	Walk-in	4	0	0	1	1	0	1	0	77.1849	0	68	08:00-15:59	16.4179	249
1494	Walk-in	5	1	1	1	1	0	1	1	77.1849	0	89	08:00-15:59	16.4179	269
1495	Walk-in	5	1	0	1	0	1	1	0	77.1849	0	26	08:00-15:59	16.4179	140
1496	Walk-in	2	0	0	1	0	0	1	0	77.1849	0	39	08:00-15:59	16.4179	187
1497	Walk-in	5	0	0	0	0	0	0	0	77.1849	0	32	16:00-23:59	16.4179	34
1498	Walk-in	5	0	1	1	0	0	1	0	77.1849	0	86	08:00-15:59	16.4179	115
1499	Walk-in	5	0	1	0	0	1	1	1	77.1849	0	74	16:00-23:59	16.4179	381
1500	Walk-in	8	1	0	0	0	0	0	0	77.1849	1	78	16:00-23:59	16.4179	73
1501	Ambulance	8	1	0	0	0	0	0	0	77.1849	1	4	16:00-23:59	16.4179	92
1502	Walk-in	8	1	0	0	0	0	0	0	77.1849	1	5	16:00-23:59	16.4179	42
1503	Walk-in	8	1	1	0	0	0	1	0	77.1849	1	58	16:00-23:59	16.4179	200
1504	Walk-in	8	1	0	0	0	0	0	0	77.1849	1	77	16:00-23:59	16.4179	46
1505	Walk-in	8	1	0	0	0	0	0	0	77.1849	1	29	16:00-23:59	16.4179	145
1506	Walk-in	8	1	0	0	0	0	0	0	77.1849	1	0	16:00-23:59	16.4179	23
1507	Walk-in	8	1	0	0	0	0	0	0	77.1849	1	9	16:00-23:59	16.4179	22
1508	Walk-in	6	0	0	0	0	0	1	0	77.1849	1	27	16:00-23:59	16.4179	147
1509	Walk-in	6	0	0	0	0	0	0	0	77.1849	1	0	16:00-23:59	16.4179	46
1510	Walk-in	6	0	0	0	0	0	0	0	77.1849	0	51	16:00-23:59	16.4179	47
1511	Walk-in	6	0	0	0	0	0	0	0	77.1849	0	2	16:00-23:59	16.4179	48
1512	Walk-in	6	0	0	0	0	0	0	0	77.1849	0	30	16:00-23:59	16.4179	25
1513	Walk-in	6	0	0	0	0	0	0	0	77.1849	0	8	16:00-23:59	16.4179	24
1514	Walk-in	2	0	0	0	0	0	1	0	77.1849	0	27	16:00-23:59	16.4179	69
1515	Walk-in	2	0	1	1	0	1	1	0	77.1849	0	70	16:00-23:59	16.4179	346
1516	Walk-in	10	1	0	0	0	0	0	0	77.1849	0	6	16:00-23:59	16.4179	50
1517	Walk-in	10	1	0	0	0	0	0	0	77.1849	0	7	16:00-23:59	16.4179	77
1518	Walk-in	10	1	0	0	0	0	0	0	77.1849	0	0	16:00-23:59	16.4179	36
1519	Walk-in	10	1	0	0	0	0	0	0	77.1849	0	59	16:00-23:59	16.4179	36
1520	Walk-in	10	1	0	0	0	0	0	0	77.1849	0	37	16:00-23:59	16.4179	20
1521	Walk-in	10	1	0	0	0	1	0	0	77.1849	0	57	16:00-23:59	16.4179	67
1522	Walk-in	10	1	1	0	0	0	0	0	77.1849	0	75	16:00-23:59	16.4179	107
1523	Walk-in	10	1	0	0	0	0	0	0	77.1849	0	23	16:00-23:59	16.4179	39
1524	Walk-in	10	1	0	0	0	0	0	0	77.1849	0	65	16:00-23:59	16.4179	186
1525	Walk-in	6	0	0	0	0	0	0	0	77.1849	0	31	16:00-23:59	16.4179	20
1526	Walk-in	6	0	0	0	0	1	1	1	77.1849	0	51	16:00-23:59	16.4179	297
1527	Walk-in	6	0	0	0	0	0	0	0	77.1849	0	29	16:00-23:59	16.4179	36
1528	Walk-in	6	0	0	0	0	0	0	0	77.1849	0	27	16:00-23:59	16.4179	31
1529	Walk-in	6	0	0	0	0	0	0	0	77.1849	0	3	16:00-23:59	16.4179	30
1530	Walk-in	2	0	0	0	0	0	1	0	77.1849	1	28	16:00-23:59	16.4179	213
1531	Walk-in	2	1	0	1	0	0	0	0	74.701	0	82	0:00-07:59	13.4146	120
1532	Walk-in	2	0	0	0	0	1	0	0	74.701	0	67	0:00-07:59	13.4146	57
1533	Walk-in	2	0	0	0	0	0	0	0	74.701	0	22	0:00-07:59	13.4146	135
1534	Walk-in	2	0	0	1	0	1	0	1	74.701	0	73	0:00-07:59	13.4146	258
1535	Walk-in	2	0	0	0	0	0	0	0	74.701	0	0	0:00-07:59	13.4146	30
1536	Walk-in	2	0	0	0	0	1	1	0	74.701	0	52	0:00-07:59	13.4146	162
1537	Walk-in	1	0	0	0	0	1	0	0	74.701	0	81	0:00-07:59	13.4146	149
1538	Walk-in	1	0	0	0	0	0	0	0	74.701	0	27	08:00-15:59	13.4146	107
1539	Walk-in	1	0	0	0	0	0	0	0	74.701	0	50	08:00-15:59	13.4146	44
1540	Walk-in	4	0	0	0	0	0	0	0	74.701	0	57	08:00-15:59	13.4146	36
1541	Walk-in	4	0	0	0	0	0	0	0	74.701	0	46	08:00-15:59	13.4146	27
1542	Walk-in	4	0	0	0	0	1	0	0	74.701	0	51	08:00-15:59	13.4146	42
1543	Walk-in	4	0	0	1	0	0	0	1	74.701	0	73	08:00-15:59	13.4146	73
1544	Walk-in	4	0	1	1	1	1	1	1	74.701	0	65	08:00-15:59	13.4146	360
1545	Walk-in	4	0	0	0	0	0	0	0	74.701	0	33	08:00-15:59	13.4146	50
1546	Walk-in	7	0	0	0	0	0	1	0	74.701	0	76	08:00-15:59	13.4146	147
1547	Walk-in	7	0	0	1	0	0	0	0	74.701	0	84	08:00-15:59	13.4146	88
1548	Walk-in	7	0	0	0	0	0	0	0	74.701	0	62	08:00-15:59	13.4146	41
1549	Walk-in	7	0	1	0	0	0	0	0	74.701	0	48	08:00-15:59	13.4146	96
1550	Walk-in	7	0	0	0	0	0	0	0	74.701	0	74	08:00-15:59	13.4146	35
1551	Walk-in	7	0	0	1	0	0	1	0	74.701	0	36	08:00-15:59	13.4146	167
1552	Walk-in	7	0	1	0	0	1	0	0	74.701	0	82	08:00-15:59	13.4146	98
1553	Walk-in	7	0	1	0	0	0	0	0	74.701	0	4	08:00-15:59	13.4146	74
1554	Walk-in	7	0	0	0	0	0	0	0	74.701	0	46	08:00-15:59	13.4146	159
1555	Walk-in	5	0	0	0	0	0	0	0	74.701	0	64	08:00-15:59	13.4146	57
1556	Walk-in	5	0	0	0	0	0	0	0	74.701	0	51	08:00-15:59	13.4146	58
1557	Walk-in	5	0	0	1	0	0	1	0	74.701	0	28	08:00-15:59	13.4146	97
1558	Walk-in	5	0	0	1	0	0	0	0	74.701	0	5	08:00-15:59	13.4146	89
1559	Ambulance	3	1	0	1	0	1	1	1	74.701	1	78	08:00-15:59	13.4146	121
1560	Walk-in	3	1	0	0	0	0	1	0	74.701	0	27	08:00-15:59	13.4146	142
1561	Walk-in	3	1	0	0	1	0	0	0	74.701	0	33	08:00-15:59	13.4146	123
1562	Walk-in	5	0	0	0	0	1	1	0	74.701	2	67	08:00-15:59	13.4146	209
1563	Walk-in	5	0	0	0	0	0	0	0	74.701	2	37	08:00-15:59	13.4146	33
1564	Walk-in	5	0	0	0	0	0	0	0	74.701	2	7	08:00-15:59	13.4146	90
1565	Walk-in	5	0	0	0	0	0	0	0	74.701	2	50	08:00-15:59	13.4146	63
1566	Walk-in	5	0	0	0	0	1	0	0	74.701	2	1	08:00-15:59	13.4146	85
1567	Walk-in	5	0	0	0	0	0	0	0	74.701	2	5	08:00-15:59	13.4146	35
1568	Walk-in	5	0	0	1	0	0	0	0	74.701	2	11	08:00-15:59	13.4146	57
1569	Walk-in	5	0	0	0	0	0	0	0	74.701	2	28	08:00-15:59	13.4146	85
1570	Walk-in	2	0	0	0	0	0	0	0	74.701	1	67	16:00-23:59	13.4146	67
1571	Walk-in	2	0	1	0	0	0	0	0	74.701	0	2	16:00-23:59	13.4146	60
1572	Walk-in	7	0	0	0	0	0	0	0	74.701	0	4	16:00-23:59	13.4146	15
1573	Walk-in	7	0	0	0	0	0	1	0	74.701	0	8	16:00-23:59	13.4146	164
1574	Walk-in	7	0	0	0	0	0	0	0	74.701	0	66	16:00-23:59	13.4146	41
1575	Walk-in	7	0	0	0	0	0	0	0	74.701	0	26	16:00-23:59	13.4146	98
1576	Walk-in	7	0	0	0	0	0	0	0	74.701	0	30	16:00-23:59	13.4146	27
1577	Walk-in	7	0	0	0	0	0	1	0	74.701	0	56	16:00-23:59	13.4146	201
1578	Walk-in	7	0	1	0	0	0	0	0	74.701	0	62	16:00-23:59	13.4146	62
1579	Walk-in	7	0	0	0	0	0	0	0	74.701	0	18	16:00-23:59	13.4146	24
1580	Walk-in	7	0	0	0	0	0	0	0	74.701	0	53	16:00-23:59	13.4146	83
1581	Walk-in	7	0	0	0	0	1	0	0	74.701	0	37	16:00-23:59	13.4146	114
1582	Walk-in	7	0	1	0	0	0	0	0	74.701	0	22	16:00-23:59	13.4146	36
1583	Walk-in	7	0	0	0	0	0	0	0	74.701	0	36	16:00-23:59	13.4146	106
1584	Walk-in	7	0	0	0	0	0	0	0	74.701	0	5	16:00-23:59	13.4146	41
1585	Walk-in	9	0	1	0	0	0	0	0	74.701	0	63	16:00-23:59	13.4146	81
1586	Walk-in	9	0	1	0	0	0	0	0	74.701	0	1	16:00-23:59	13.4146	120
1587	Walk-in	9	0	1	0	0	0	0	0	74.701	0	62	16:00-23:59	13.4146	67
1588	Walk-in	9	0	0	0	0	1	1	0	74.701	0	36	16:00-23:59	13.4146	130
1589	Walk-in	9	0	0	0	0	0	0	0	74.701	0	1	16:00-23:59	13.4146	38
1590	Walk-in	9	0	1	0	0	0	0	1	74.701	0	47	16:00-23:59	13.4146	60
1591	Walk-in	9	0	0	0	0	0	0	0	74.701	0	36	16:00-23:59	13.4146	158
1592	Walk-in	9	0	0	0	0	0	0	0	74.701	0	3	16:00-23:59	13.4146	47
1593	Walk-in	9	0	0	0	0	0	1	0	74.701	0	78	16:00-23:59	13.4146	196
1594	Walk-in	9	0	1	0	0	0	1	0	74.701	0	36	16:00-23:59	13.4146	207
1595	Walk-in	5	0	0	0	0	0	0	0	74.701	0	41	16:00-23:59	13.4146	25
1596	Walk-in	1	0	0	0	0	0	0	0	74.701	0	2	16:00-23:59	13.4146	45
1597	Walk-in	1	0	0	0	0	0	0	0	74.701	0	26	16:00-23:59	13.4146	117
1598	Walk-in	1	0	0	0	0	0	0	0	74.701	0	29	16:00-23:59	13.4146	83
1599	Walk-in	4	0	0	0	0	0	0	1	74.701	0	58	16:00-23:59	13.4146	79
1600	Walk-in	4	0	0	0	0	0	1	0	74.701	0	9	16:00-23:59	13.4146	94
1601	Walk-in	4	0	0	0	0	0	0	0	74.701	0	0	16:00-23:59	13.4146	44
1602	Walk-in	5	1	1	1	0	0	1	0	72.9531	0	59	16:00-23:59	7.61905	162
1603	Walk-in	5	1	0	0	0	0	1	0	72.9531	0	38	16:00-23:59	7.61905	272
1604	Walk-in	5	1	0	1	0	0	0	0	72.9531	0	82	16:00-23:59	7.61905	88
1605	Walk-in	5	1	0	0	0	0	0	0	72.9531	0	52	16:00-23:59	7.61905	33
1606	Walk-in	2	1	0	0	0	0	0	0	72.9531	0	35	0:00-07:59	7.61905	128
1607	Ambulance	2	1	0	1	0	0	1	0	72.9531	0	69	0:00-07:59	7.61905	362
1608	Walk-in	3	1	1	0	0	0	0	0	72.9531	0	18	0:00-07:59	7.61905	101
1609	Walk-in	2	0	0	0	0	1	1	1	72.9531	0	69	0:00-07:59	7.61905	145
1610	Walk-in	2	0	0	0	0	0	0	0	72.9531	0	44	0:00-07:59	7.61905	62
1611	Walk-in	1	0	0	0	0	0	0	0	72.9531	0	39	0:00-07:59	7.61905	77
1612	Walk-in	1	0	0	0	0	0	0	0	72.9531	0	78	0:00-07:59	7.61905	243
1613	Ambulance	1	1	1	1	0	1	1	1	72.9531	0	69	0:00-07:59	7.61905	223
1614	Walk-in	2	0	0	0	0	0	0	0	72.9531	0	25	08:00-15:59	7.61905	35
1615	Walk-in	2	0	0	1	0	0	0	0	72.9531	0	73	08:00-15:59	7.61905	84
1616	Walk-in	4	0	0	0	0	0	0	0	72.9531	0	41	08:00-15:59	7.61905	64
1617	Walk-in	4	0	0	1	0	0	1	0	72.9531	0	33	08:00-15:59	7.61905	235
1618	Walk-in	4	0	0	0	0	0	0	1	72.9531	0	45	08:00-15:59	7.61905	54
1619	Walk-in	7	0	0	0	0	0	0	0	72.9531	0	76	08:00-15:59	7.61905	44
1620	Walk-in	7	0	1	0	0	0	0	0	72.9531	0	32	08:00-15:59	7.61905	56
1621	Walk-in	7	0	0	0	0	0	0	0	72.9531	0	3	08:00-15:59	7.61905	49
1622	Walk-in	7	0	1	0	0	0	1	0	72.9531	0	33	08:00-15:59	7.61905	277
1623	Walk-in	7	0	0	0	0	0	0	0	72.9531	0	33	08:00-15:59	7.61905	39
1624	Walk-in	7	0	0	0	0	0	0	0	72.9531	0	5	08:00-15:59	7.61905	46
1625	Walk-in	7	0	0	0	0	0	0	0	72.9531	0	13	08:00-15:59	7.61905	44
1626	Walk-in	7	0	0	0	0	0	0	0	72.9531	0	29	08:00-15:59	7.61905	74
1627	Walk-in	7	0	0	0	0	0	0	0	72.9531	0	1	08:00-15:59	7.61905	78
1628	Walk-in	7	0	0	0	0	1	1	0	72.9531	0	29	08:00-15:59	7.61905	262
1629	Walk-in	5	0	0	0	0	0	0	0	72.9531	0	22	08:00-15:59	7.61905	24
1630	Walk-in	5	0	0	0	0	0	0	0	72.9531	0	51	08:00-15:59	7.61905	35
1631	Walk-in	8	0	0	0	0	0	0	0	72.9531	0	0	08:00-15:59	7.61905	31
1632	Walk-in	8	0	1	1	1	0	1	1	72.9531	0	82	08:00-15:59	7.61905	179
1633	Walk-in	8	0	0	0	0	0	0	0	72.9531	0	0	08:00-15:59	7.61905	50
1634	Walk-in	8	0	0	0	0	0	1	0	72.9531	0	2	08:00-15:59	7.61905	219
1635	Walk-in	8	0	0	0	0	0	0	0	72.9531	0	52	08:00-15:59	7.61905	34
1636	Walk-in	8	0	0	0	0	0	0	0	72.9531	0	46	08:00-15:59	7.61905	99
1637	Walk-in	8	0	0	0	0	0	0	0	72.9531	0	29	08:00-15:59	7.61905	84
1638	Walk-in	8	0	0	0	0	0	0	0	72.9531	0	28	08:00-15:59	7.61905	82
1639	Walk-in	4	0	0	0	0	0	0	0	72.9531	0	29	08:00-15:59	7.61905	63
1640	Walk-in	4	0	0	0	0	0	0	0	72.9531	0	35	08:00-15:59	7.61905	22
1641	Walk-in	4	0	0	0	0	0	0	0	72.9531	0	26	08:00-15:59	7.61905	29
1642	Walk-in	4	0	0	0	0	0	0	0	72.9531	0	37	08:00-15:59	7.61905	41
1643	Walk-in	4	0	0	0	0	0	0	0	72.9531	0	25	08:00-15:59	7.61905	36
1644	Walk-in	3	0	0	0	0	0	0	0	72.9531	0	32	08:00-15:59	7.61905	30
1645	Walk-in	3	0	1	0	0	0	0	0	72.9531	0	0	08:00-15:59	7.61905	84
1646	Walk-in	4	1	0	0	0	0	0	0	72.9531	0	32	08:00-15:59	7.61905	90
1647	Walk-in	4	1	0	0	0	0	1	0	72.9531	0	28	08:00-15:59	7.61905	89
1648	Walk-in	4	1	0	0	0	0	0	0	72.9531	0	19	08:00-15:59	7.61905	29
1649	Walk-in	3	0	1	0	0	0	0	0	72.9531	0	39	08:00-15:59	7.61905	68
1650	Walk-in	3	0	0	0	0	0	0	1	72.9531	0	68	08:00-15:59	7.61905	54
1651	Walk-in	3	0	0	0	0	0	0	0	72.9531	0	0	16:00-23:59	7.61905	62
1652	Walk-in	3	0	0	0	0	0	0	0	72.9531	0	17	16:00-23:59	7.61905	18
1653	Walk-in	6	0	0	0	0	0	0	0	72.9531	0	34	16:00-23:59	7.61905	28
1654	Walk-in	6	0	0	0	0	0	0	0	72.9531	0	1	16:00-23:59	7.61905	56
1655	Walk-in	6	0	0	0	0	0	0	0	72.9531	0	10	16:00-23:59	7.61905	16
1656	Walk-in	6	0	0	0	0	0	0	0	72.9531	0	84	16:00-23:59	7.61905	34
1657	Walk-in	11	0	0	0	0	0	0	0	72.9531	0	36	16:00-23:59	7.61905	28
1658	Walk-in	11	0	0	0	0	0	0	0	72.9531	0	34	16:00-23:59	7.61905	32
1659	Walk-in	11	0	0	0	0	0	0	0	72.9531	0	24	16:00-23:59	7.61905	38
1660	Walk-in	11	0	0	0	0	0	0	0	72.9531	0	48	16:00-23:59	7.61905	98
1661	Walk-in	11	0	0	0	0	0	1	1	72.9531	0	83	16:00-23:59	7.61905	171
1662	Walk-in	11	0	0	0	0	1	0	0	72.9531	0	47	16:00-23:59	7.61905	69
1663	Walk-in	11	0	1	0	0	0	1	0	72.9531	0	73	16:00-23:59	7.61905	161
1664	Walk-in	11	0	0	0	0	0	0	0	72.9531	0	0	16:00-23:59	7.61905	39
1665	Walk-in	11	0	0	1	0	0	0	0	72.9531	0	29	16:00-23:59	7.61905	62
1666	Walk-in	11	0	1	0	0	0	0	0	72.9531	0	62	16:00-23:59	7.61905	53
1667	Walk-in	11	0	0	0	0	0	0	0	72.9531	0	51	16:00-23:59	7.61905	33
1668	Walk-in	7	0	1	0	0	1	1	0	72.9531	0	38	16:00-23:59	7.61905	211
1669	Walk-in	7	0	0	0	0	0	1	0	72.9531	0	29	16:00-23:59	7.61905	153
1670	Walk-in	7	0	0	0	0	0	0	0	72.9531	0	14	16:00-23:59	7.61905	129
1671	Walk-in	7	0	0	0	0	0	0	0	72.9531	0	80	16:00-23:59	7.61905	31
1672	Walk-in	7	0	0	0	0	0	0	0	72.9531	0	11	16:00-23:59	7.61905	127
1673	Walk-in	7	0	0	0	0	0	0	0	72.9531	0	1	16:00-23:59	7.61905	175
1674	Walk-in	7	0	0	0	0	0	0	0	72.9531	0	27	16:00-23:59	7.61905	24
1675	Walk-in	7	0	0	0	0	1	1	0	72.9531	0	36	16:00-23:59	7.61905	111
1676	Walk-in	7	0	0	0	0	0	0	0	72.9531	0	0	16:00-23:59	7.61905	18
1677	Walk-in	7	0	1	1	0	1	1	1	72.9531	0	49	16:00-23:59	7.61905	720
1678	Walk-in	7	0	0	1	0	1	1	0	72.9531	0	9	16:00-23:59	7.61905	156
1679	Walk-in	7	0	0	0	0	0	0	0	72.9531	0	17	16:00-23:59	7.61905	35
1680	Walk-in	7	0	0	0	0	0	1	0	72.9531	0	1	16:00-23:59	7.61905	90
1681	Walk-in	7	0	0	0	0	1	0	0	72.9531	0	32	16:00-23:59	7.61905	92
1682	Walk-in	6	0	0	0	0	1	1	0	72.9531	0	27	16:00-23:59	7.61905	149
1683	Walk-in	6	0	0	0	0	0	0	0	72.9531	0	3	16:00-23:59	7.61905	39
1684	Walk-in	6	0	0	0	0	0	0	0	72.9531	0	0	16:00-23:59	7.61905	32
1685	Walk-in	6	0	0	0	0	0	0	0	72.9531	0	44	16:00-23:59	7.61905	20
1686	Walk-in	6	0	0	0	0	0	0	0	72.9531	0	45	16:00-23:59	7.61905	55
1687	Walk-in	6	0	0	0	0	0	0	0	72.9531	0	3	16:00-23:59	7.61905	95
1688	Walk-in	8	0	0	0	0	0	0	0	72.9531	0	0	16:00-23:59	7.61905	35
1689	Walk-in	8	0	0	0	0	0	0	0	72.9531	0	18	16:00-23:59	7.61905	36
1690	Walk-in	8	0	1	1	0	0	0	1	72.9531	0	73	16:00-23:59	7.61905	81
1691	Walk-in	8	0	1	0	0	0	0	0	72.9531	0	11	16:00-23:59	7.61905	84
1692	Walk-in	8	0	0	0	0	0	0	0	72.9531	0	0	16:00-23:59	7.61905	46
1693	Walk-in	8	0	0	0	0	0	0	0	72.9531	0	3	16:00-23:59	7.61905	36
1694	Walk-in	8	0	0	0	0	0	0	1	72.9531	0	42	16:00-23:59	7.61905	71
1695	Walk-in	8	0	1	0	0	0	0	0	72.9531	0	17	16:00-23:59	7.61905	66
1696	Walk-in	8	0	0	0	0	0	1	1	72.9531	0	19	16:00-23:59	7.61905	87
1697	Walk-in	8	0	0	0	0	1	1	0	72.9531	0	1	16:00-23:59	7.61905	177
1698	Walk-in	4	0	0	0	0	0	1	0	72.9531	0	50	16:00-23:59	7.61905	85
1699	Walk-in	1	0	0	1	0	0	1	0	75.713	0	27	0:00-07:59	17.0213	219
1700	Walk-in	1	0	0	0	0	0	1	0	75.713	0	15	0:00-07:59	17.0213	96
1701	Walk-in	1	0	0	0	0	0	0	0	75.713	0	11	0:00-07:59	17.0213	27
1702	Walk-in	2	0	0	0	0	0	0	0	75.713	0	71	0:00-07:59	17.0213	45
1703	Walk-in	2	0	0	0	0	0	0	0	75.713	0	14	0:00-07:59	17.0213	20
1704	Walk-in	2	0	0	0	0	0	0	0	75.713	0	4	0:00-07:59	17.0213	29
1705	Ambulance	2	1	0	1	1	1	1	0	75.713	0	50	08:00-15:59	17.0213	304
1706	Walk-in	2	1	0	0	0	0	0	0	75.713	0	28	08:00-15:59	17.0213	21
1707	Walk-in	4	2	1	0	0	0	0	0	75.713	0	24	08:00-15:59	17.0213	78
1708	Walk-in	4	2	0	0	0	1	0	0	75.713	0	26	08:00-15:59	17.0213	57
1709	Walk-in	3	0	1	0	0	0	1	0	75.713	0	32	08:00-15:59	17.0213	222
1710	Walk-in	3	0	0	0	0	1	1	0	75.713	0	39	08:00-15:59	17.0213	121
1711	Walk-in	6	1	1	0	0	1	0	0	75.713	0	25	08:00-15:59	17.0213	58
1712	Walk-in	6	1	0	0	0	0	0	0	75.713	0	44	08:00-15:59	17.0213	90
1713	Walk-in	6	1	0	0	0	0	0	0	75.713	0	24	08:00-15:59	17.0213	69
1714	Walk-in	3	0	0	1	0	0	0	0	75.713	0	25	16:00-23:59	17.0213	80
1715	Walk-in	3	0	0	1	0	0	0	0	75.713	0	52	08:00-15:59	17.0213	101
1716	Walk-in	3	0	0	1	0	1	0	0	75.713	0	84	08:00-15:59	17.0213	101
1717	Walk-in	3	0	0	0	0	0	0	0	75.713	0	32	16:00-23:59	17.0213	25
1718	Walk-in	3	0	0	0	0	0	0	0	75.713	1	61	16:00-23:59	17.0213	59
1719	Walk-in	3	0	0	0	0	1	0	1	75.713	1	37	16:00-23:59	17.0213	60
1720	Walk-in	6	0	0	0	0	1	0	0	75.713	0	5	16:00-23:59	17.0213	98
1721	Walk-in	6	0	0	0	0	0	0	0	75.713	0	34	16:00-23:59	17.0213	57
1722	Walk-in	6	0	0	0	0	0	0	0	75.713	0	1	16:00-23:59	17.0213	58
1723	Walk-in	6	0	1	0	0	0	0	0	75.713	0	9	16:00-23:59	17.0213	37
1724	Walk-in	6	0	1	0	0	0	0	0	75.713	0	14	16:00-23:59	17.0213	26
1725	Walk-in	6	0	1	0	0	0	0	0	75.713	0	32	16:00-23:59	17.0213	80
1726	Walk-in	5	0	0	0	0	1	0	0	75.713	0	3	16:00-23:59	17.0213	70
1727	Walk-in	5	0	0	0	0	0	0	0	75.713	0	13	16:00-23:59	17.0213	24
1728	Walk-in	5	0	1	0	0	0	0	0	75.713	0	33	16:00-23:59	17.0213	81
1729	Walk-in	5	0	0	1	0	0	0	0	75.713	0	39	16:00-23:59	17.0213	68
1730	Walk-in	6	0	1	0	0	1	1	0	75.713	0	74	16:00-23:59	17.0213	136
1731	Walk-in	6	0	1	0	0	0	0	0	75.713	0	1	16:00-23:59	17.0213	42
1732	Walk-in	6	0	1	0	0	0	0	0	75.713	0	2	16:00-23:59	17.0213	80
1733	Walk-in	6	0	1	0	0	0	0	1	75.713	0	59	16:00-23:59	17.0213	94
1734	Walk-in	6	0	0	0	0	1	1	0	75.713	0	34	16:00-23:59	17.0213	115
1735	Walk-in	6	0	0	0	0	1	1	0	75.713	0	12	16:00-23:59	17.0213	240
1736	Walk-in	2	0	1	0	0	0	0	0	75.713	0	13	16:00-23:59	17.0213	40
1737	Walk-in	2	0	0	0	0	0	0	0	75.713	0	28	16:00-23:59	17.0213	51
1738	Ambulance	2	1	1	1	0	1	1	1	75.621	0	71	16:00-23:59	15.6863	188
1739	Walk-in	2	1	1	0	0	1	0	0	75.621	0	19	0:00-07:59	15.6863	96
1740	Walk-in	2	0	0	0	0	0	0	0	75.621	0	72	0:00-07:59	15.6863	66
1741	Walk-in	2	0	0	0	0	1	0	0	75.621	0	37	0:00-07:59	15.6863	40
1742	Walk-in	3	0	0	0	0	0	0	0	75.621	0	39	0:00-07:59	15.6863	49
1743	Walk-in	3	0	0	0	0	0	0	0	75.621	0	30	0:00-07:59	15.6863	148
1744	Walk-in	1	0	0	0	0	1	1	0	75.621	0	39	0:00-07:59	15.6863	103
1745	Walk-in	1	0	0	0	1	0	1	0	75.621	1	37	0:00-07:59	15.6863	96
1746	Walk-in	1	0	0	1	0	1	0	0	75.621	0	66	0:00-07:59	15.6863	64
1747	Ambulance	2	1	1	1	0	0	1	1	75.621	2	76	08:00-15:59	15.6863	155
1748	Walk-in	2	1	0	0	0	0	0	1	75.621	2	60	08:00-15:59	15.6863	43
1749	Walk-in	1	0	1	0	0	1	1	1	75.621	0	34	08:00-15:59	15.6863	58
1750	Walk-in	5	3	0	0	0	0	0	0	75.621	0	34	08:00-15:59	15.6863	70
1751	Walk-in	5	3	0	0	1	0	0	0	75.621	0	72	08:00-15:59	15.6863	186
1752	Ambulance	5	3	1	1	0	1	1	1	75.621	0	72	08:00-15:59	15.6863	82
1753	Walk-in	2	1	0	1	0	0	0	0	75.621	0	33	16:00-23:59	15.6863	118
1754	Walk-in	4	0	0	0	0	0	0	0	75.621	0	4	16:00-23:59	15.6863	80
1755	Walk-in	4	0	0	0	0	0	1	0	75.621	0	66	16:00-23:59	15.6863	270
1756	Walk-in	3	0	0	0	0	0	1	0	75.621	0	82	16:00-23:59	15.6863	245
1757	Walk-in	3	0	0	0	0	0	1	0	75.621	0	12	16:00-23:59	15.6863	88
1758	Walk-in	3	0	0	1	0	0	1	0	75.621	0	14	16:00-23:59	15.6863	110
1759	Ambulance	6	1	0	0	0	1	0	0	75.621	0	0	16:00-23:59	15.6863	121
1760	Walk-in	6	1	0	1	0	0	0	0	75.621	0	10	16:00-23:59	15.6863	68
1761	Walk-in	6	1	0	0	0	0	0	0	75.621	0	23	16:00-23:59	15.6863	30
1762	Walk-in	6	1	0	0	0	0	0	0	75.621	0	34	16:00-23:59	15.6863	27
1763	Walk-in	6	1	0	0	0	0	1	0	75.621	0	53	16:00-23:59	15.6863	68
1764	Walk-in	6	1	0	0	0	1	1	0	75.621	0	40	16:00-23:59	15.6863	119
1765	Walk-in	6	1	0	0	0	0	0	0	75.621	0	25	16:00-23:59	15.6863	15
1766	Walk-in	6	1	0	0	0	0	0	0	75.621	0	36	16:00-23:59	15.6863	20
1767	Walk-in	6	1	0	0	0	0	0	0	75.621	0	11	16:00-23:59	15.6863	26
1768	Walk-in	5	0	0	0	0	0	0	0	75.621	1	52	16:00-23:59	15.6863	30
1769	Walk-in	6	0	1	0	0	0	1	0	75.621	1	24	16:00-23:59	15.6863	130
1770	Walk-in	6	0	0	0	0	0	0	0	75.621	1	5	16:00-23:59	15.6863	31
1771	Walk-in	6	0	1	1	0	0	0	0	75.621	1	29	16:00-23:59	15.6863	154
1772	Walk-in	6	0	0	0	0	0	0	0	75.621	1	27	16:00-23:59	15.6863	48
1773	Walk-in	6	0	0	0	0	1	0	0	75.621	1	16	16:00-23:59	15.6863	64
1774	Walk-in	6	0	0	0	0	1	1	0	75.621	1	22	16:00-23:59	15.6863	102
1775	Walk-in	4	0	0	0	0	0	0	0	75.621	0	33	16:00-23:59	15.6863	15
1776	Walk-in	4	0	0	0	0	0	0	0	75.621	0	34	16:00-23:59	15.6863	24
1777	Walk-in	4	0	0	0	0	0	0	0	75.621	0	31	16:00-23:59	15.6863	32
1778	Walk-in	4	0	0	0	0	0	0	0	75.621	0	0	16:00-23:59	15.6863	27
1779	Walk-in	2	0	1	0	0	0	1	0	75.621	0	79	16:00-23:59	15.6863	75
1780	Walk-in	2	0	0	0	0	1	1	0	75.621	0	19	16:00-23:59	15.6863	116
1781	Walk-in	2	0	0	0	0	1	1	0	76.7249	0	26	0:00-07:59	14.2857	318
1782	Walk-in	1	0	0	0	0	0	0	0	76.7249	0	65	0:00-07:59	14.2857	51
1783	Walk-in	1	0	0	0	0	1	0	0	76.7249	0	33	0:00-07:59	14.2857	125
1784	Walk-in	3	0	0	0	0	0	0	0	76.7249	0	2	08:00-15:59	14.2857	51
1785	Walk-in	3	0	0	1	0	1	1	0	76.7249	0	48	08:00-15:59	14.2857	278
1786	Walk-in	1	0	1	1	0	0	0	0	76.7249	0	13	08:00-15:59	14.2857	97
1787	Walk-in	2	1	0	0	0	0	0	0	76.7249	0	48	08:00-15:59	14.2857	35
1788	Walk-in	4	0	0	0	0	1	0	0	76.7249	0	29	08:00-15:59	14.2857	89
1789	Walk-in	4	0	0	0	0	0	0	0	76.7249	0	51	08:00-15:59	14.2857	78
1790	Walk-in	4	0	0	1	0	0	0	0	76.7249	0	8	08:00-15:59	14.2857	157
1791	Walk-in	4	0	1	1	0	0	1	0	76.7249	0	82	08:00-15:59	14.2857	204
1792	Walk-in	4	0	0	0	0	0	0	0	76.7249	0	31	16:00-23:59	14.2857	19
1793	Walk-in	4	0	0	0	0	0	1	0	76.7249	0	38	08:00-15:59	14.2857	96
1794	Walk-in	4	0	0	0	0	0	0	0	76.7249	0	62	16:00-23:59	14.2857	167
1795	Walk-in	4	0	0	0	0	0	0	0	76.7249	0	30	08:00-15:59	14.2857	56
1796	Walk-in	4	0	0	1	0	0	0	0	76.7249	0	16	16:00-23:59	14.2857	130
1797	Walk-in	4	0	1	0	0	0	0	0	76.7249	0	3	16:00-23:59	14.2857	107
1798	Walk-in	4	0	0	0	0	0	0	0	76.7249	0	29	16:00-23:59	14.2857	17
1799	Walk-in	3	0	0	0	0	0	0	0	76.7249	0	0	16:00-23:59	14.2857	64
1800	Walk-in	3	0	1	0	0	0	0	0	76.7249	0	60	16:00-23:59	14.2857	47
1801	Walk-in	3	0	1	0	0	0	1	1	76.7249	0	24	16:00-23:59	14.2857	101
1802	Walk-in	3	0	0	0	0	0	0	0	76.7249	0	1	16:00-23:59	14.2857	31
1803	Walk-in	6	0	0	0	0	0	0	0	76.7249	0	6	16:00-23:59	14.2857	39
1804	Walk-in	6	0	0	0	0	0	0	0	76.7249	0	38	16:00-23:59	14.2857	54
1805	Walk-in	6	0	0	1	0	0	0	0	76.7249	0	48	16:00-23:59	14.2857	74
1806	Walk-in	6	0	1	0	0	0	0	1	76.7249	0	13	16:00-23:59	14.2857	73
1807	Walk-in	5	0	0	0	0	0	0	0	76.7249	0	72	16:00-23:59	14.2857	75
1808	Walk-in	5	0	0	0	0	0	0	0	76.7249	0	15	16:00-23:59	14.2857	58
1809	Walk-in	5	0	0	0	0	0	0	0	76.7249	0	19	16:00-23:59	14.2857	40
1810	Walk-in	5	0	1	1	0	1	1	0	76.7249	0	19	16:00-23:59	14.2857	143
1811	Walk-in	5	0	0	0	0	1	0	0	76.7249	0	33	16:00-23:59	14.2857	94
1812	Walk-in	3	0	0	0	0	0	0	0	76.7249	1	1	16:00-23:59	14.2857	34
1813	Walk-in	3	0	1	0	0	0	0	0	76.7249	0	1	16:00-23:59	14.2857	66
1814	Walk-in	3	0	0	1	0	0	1	0	76.7249	0	17	16:00-23:59	14.2857	138
1815	Walk-in	3	0	0	0	0	0	0	0	76.7249	0	12	16:00-23:59	14.2857	50
1816	Walk-in	2	0	0	0	0	0	0	0	76.7249	0	23	16:00-23:59	14.2857	16
1817	Walk-in	1	0	0	0	0	0	0	0	77.7369	0	12	0:00-07:59	21.5686	54
1818	Walk-in	2	0	0	0	0	0	0	0	77.7369	0	0	0:00-07:59	21.5686	26
1819	Walk-in	2	0	0	0	0	1	0	0	77.7369	0	0	0:00-07:59	21.5686	32
1820	Walk-in	2	0	0	0	0	0	0	0	77.7369	0	3	0:00-07:59	21.5686	25
1821	Walk-in	2	0	0	0	0	0	0	0	77.7369	0	51	0:00-07:59	21.5686	32
1822	Walk-in	3	1	1	1	0	1	0	1	77.7369	0	67	0:00-07:59	21.5686	219
1823	Ambulance	3	1	0	1	0	0	1	0	77.7369	0	70	0:00-07:59	21.5686	216
1824	Walk-in	3	1	0	0	0	0	0	0	77.7369	0	1	0:00-07:59	21.5686	50
1825	Walk-in	1	0	0	1	1	0	1	1	77.7369	0	72	0:00-07:59	21.5686	302
1826	Walk-in	2	1	0	1	0	1	1	1	77.7369	0	77	08:00-15:59	21.5686	283
1827	Ambulance	2	1	1	0	0	1	0	0	77.7369	0	98	08:00-15:59	21.5686	142
1828	Walk-in	3	0	0	1	1	0	1	0	77.7369	1	85	08:00-15:59	21.5686	229
1829	Walk-in	3	0	0	1	1	0	1	0	77.7369	1	67	08:00-15:59	21.5686	217
1830	Walk-in	3	0	1	0	0	0	0	0	77.7369	1	67	08:00-15:59	21.5686	58
1831	Walk-in	1	0	0	0	0	0	0	0	77.7369	0	31	08:00-15:59	21.5686	36
1832	Walk-in	2	0	0	0	0	0	0	0	77.7369	0	83	08:00-15:59	21.5686	72
1833	Walk-in	2	0	0	0	0	1	0	0	77.7369	0	39	08:00-15:59	21.5686	73
1834	Walk-in	3	2	0	1	1	0	1	0	77.7369	0	71	16:00-23:59	21.5686	97
1835	Ambulance	3	2	1	0	0	1	1	1	77.7369	0	76	08:00-15:59	21.5686	246
1836	Ambulance	3	2	1	0	0	1	0	0	77.7369	0	97	16:00-23:59	21.5686	169
1837	Walk-in	7	1	0	0	0	0	0	0	77.7369	0	24	16:00-23:59	21.5686	25
1838	Walk-in	7	1	0	0	0	0	0	0	77.7369	0	28	16:00-23:59	21.5686	31
1839	Walk-in	7	1	0	0	0	0	0	0	77.7369	0	1	16:00-23:59	21.5686	54
1840	Walk-in	7	1	0	0	0	0	0	0	77.7369	0	15	16:00-23:59	21.5686	51
1841	Walk-in	7	1	0	0	0	0	0	0	77.7369	0	5	16:00-23:59	21.5686	72
1842	Walk-in	7	1	0	0	0	0	0	0	77.7369	0	47	16:00-23:59	21.5686	82
1843	Walk-in	5	1	0	0	0	0	0	0	77.7369	0	59	16:00-23:59	21.5686	33
1844	Walk-in	5	1	0	0	0	0	0	0	77.7369	0	40	16:00-23:59	21.5686	36
1845	Walk-in	5	1	0	0	0	0	0	0	77.7369	0	10	16:00-23:59	21.5686	106
1846	Walk-in	5	1	0	1	0	0	1	0	77.7369	0	31	16:00-23:59	21.5686	257
1847	Walk-in	1	0	0	0	0	0	0	0	77.7369	0	36	16:00-23:59	21.5686	36
1848	Walk-in	3	0	0	0	0	0	0	0	77.7369	0	44	16:00-23:59	21.5686	71
1849	Walk-in	3	0	0	0	0	0	0	0	77.7369	0	44	16:00-23:59	21.5686	38
1850	Walk-in	3	0	0	1	0	1	0	0	77.7369	0	41	16:00-23:59	21.5686	69
1851	Walk-in	5	1	0	0	0	0	1	0	77.7369	0	66	16:00-23:59	21.5686	105
1852	Ambulance	5	1	0	1	0	0	0	0	77.7369	0	38	16:00-23:59	21.5686	89
1853	Walk-in	5	1	0	0	0	0	0	0	77.7369	0	23	16:00-23:59	21.5686	128
1854	Walk-in	5	1	1	0	0	1	0	0	77.7369	0	50	16:00-23:59	21.5686	76
1855	Walk-in	5	1	1	0	0	0	0	0	77.7369	0	23	16:00-23:59	21.5686	70
1856	Walk-in	3	0	0	0	0	0	0	0	77.7369	1	21	16:00-23:59	21.5686	78
1857	Walk-in	2	1	0	0	0	0	0	0	76.6329	1	29	16:00-23:59	21.1538	25
1858	Ambulance	2	1	0	0	0	0	0	0	76.6329	1	70	0:00-07:59	21.1538	363
1859	Walk-in	1	0	0	0	0	1	0	0	76.6329	0	42	0:00-07:59	21.1538	77
1860	Walk-in	2	0	0	0	0	0	0	0	76.6329	0	25	0:00-07:59	21.1538	83
1861	Walk-in	1	0	1	1	0	1	0	0	76.6329	0	49	0:00-07:59	21.1538	251
1862	Walk-in	1	0	0	0	0	0	1	0	76.6329	0	70	0:00-07:59	21.1538	93
1863	Walk-in	1	0	0	0	0	1	0	0	76.6329	0	42	0:00-07:59	21.1538	96
1864	Walk-in	2	1	1	0	0	0	1	1	76.6329	0	61	08:00-15:59	21.1538	78
1865	Walk-in	3	1	0	1	0	0	0	0	76.6329	0	20	08:00-15:59	21.1538	61
1866	Walk-in	3	0	0	0	0	0	0	0	76.6329	1	59	08:00-15:59	21.1538	32
1867	Walk-in	3	0	0	0	0	0	0	0	76.6329	1	5	08:00-15:59	21.1538	29
1868	Walk-in	3	0	0	1	0	0	0	0	76.6329	1	63	08:00-15:59	21.1538	90
1869	Walk-in	3	1	0	0	0	0	0	0	76.6329	1	34	08:00-15:59	21.1538	21
1870	Walk-in	3	1	1	0	0	0	0	0	76.6329	1	22	08:00-15:59	21.1538	77
1871	Walk-in	1	0	1	0	0	1	1	1	76.6329	1	82	08:00-15:59	21.1538	251
1872	Walk-in	4	1	1	1	0	0	0	0	76.6329	0	37	16:00-23:59	21.1538	123
1873	Walk-in	4	1	0	0	0	0	0	0	76.6329	0	26	16:00-23:59	21.1538	20
1874	Ambulance	4	1	1	1	0	1	1	1	76.6329	0	64	08:00-15:59	21.1538	177
1875	Walk-in	4	1	0	0	0	1	1	0	76.6329	0	19	08:00-15:59	21.1538	174
1876	Walk-in	4	1	1	0	0	0	0	0	76.6329	0	52	16:00-23:59	21.1538	146
1877	Walk-in	4	0	0	1	0	0	1	0	76.6329	0	33	16:00-23:59	21.1538	103
1878	Walk-in	4	0	0	0	0	0	0	0	76.6329	0	2	16:00-23:59	21.1538	33
1879	Walk-in	4	0	0	0	0	0	0	0	76.6329	0	29	16:00-23:59	21.1538	19
1880	Walk-in	4	2	0	0	0	0	0	0	76.6329	0	7	16:00-23:59	21.1538	66
1881	Walk-in	4	2	0	0	0	0	0	0	76.6329	0	23	16:00-23:59	21.1538	41
1882	Walk-in	8	0	0	1	0	1	1	0	76.6329	0	67	16:00-23:59	21.1538	199
1883	Walk-in	8	0	0	0	0	0	0	0	76.6329	0	22	16:00-23:59	21.1538	38
1884	Walk-in	8	0	0	0	0	0	0	0	76.6329	0	48	16:00-23:59	21.1538	28
1885	Walk-in	8	0	0	0	0	0	1	0	76.6329	0	63	16:00-23:59	21.1538	141
1886	Walk-in	8	0	0	0	0	0	0	0	76.6329	0	0	16:00-23:59	21.1538	27
1887	Walk-in	8	0	0	0	0	1	0	0	76.6329	0	37	16:00-23:59	21.1538	98
1888	Walk-in	8	0	0	0	0	0	0	0	76.6329	0	60	16:00-23:59	21.1538	39
1889	Walk-in	4	1	1	1	0	0	1	0	76.6329	0	54	16:00-23:59	21.1538	149
1890	Walk-in	4	1	0	0	0	0	0	0	76.6329	0	18	16:00-23:59	21.1538	136
1891	Ambulance	4	1	1	1	0	1	1	1	76.6329	0	41	16:00-23:59	21.1538	138
1892	Walk-in	4	1	0	0	0	0	0	1	76.6329	0	72	16:00-23:59	21.1538	120
1893	Walk-in	2	0	0	0	0	0	0	0	76.6329	0	11	16:00-23:59	21.1538	48
1894	Walk-in	2	0	0	0	0	0	0	0	76.6329	0	32	16:00-23:59	21.1538	35
1895	Walk-in	3	0	1	0	0	1	0	0	76.6329	0	44	16:00-23:59	21.1538	153
1896	Walk-in	3	0	0	0	0	1	0	0	76.6329	0	1	16:00-23:59	21.1538	68
1897	Walk-in	3	0	0	0	0	0	0	0	76.6329	0	39	16:00-23:59	21.1538	26
1898	Ambulance	3	0	1	0	0	1	1	0	74.149	0	32	0:00-07:59	16.6667	329
1899	Walk-in	2	1	0	0	0	0	0	0	74.149	0	4	0:00-07:59	16.6667	40
1900	Walk-in	1	0	0	0	1	1	1	0	74.149	0	67	0:00-07:59	16.6667	118
1901	Walk-in	2	0	0	1	0	0	0	0	74.149	0	72	0:00-07:59	16.6667	68
1902	Walk-in	2	0	0	0	0	0	1	0	74.149	0	24	0:00-07:59	16.6667	134
1903	Walk-in	2	0	0	0	0	1	1	1	74.149	0	69	08:00-15:59	16.6667	131
1904	Walk-in	3	0	1	0	0	0	0	0	74.149	0	84	08:00-15:59	16.6667	37
1905	Walk-in	6	0	0	1	0	1	1	0	74.149	0	40	08:00-15:59	16.6667	260
1906	Walk-in	6	0	1	0	0	0	0	0	74.149	0	47	08:00-15:59	16.6667	100
1907	Walk-in	6	0	0	0	0	0	0	0	74.149	0	44	08:00-15:59	16.6667	147
1908	Walk-in	6	0	0	0	0	0	0	0	74.149	0	53	08:00-15:59	16.6667	21
1909	Walk-in	6	0	1	1	0	1	1	0	74.149	0	13	08:00-15:59	16.6667	47
1910	Walk-in	5	1	1	0	0	0	1	0	74.149	0	9	08:00-15:59	16.6667	216
1911	Walk-in	5	1	0	0	0	0	0	0	74.149	0	80	08:00-15:59	16.6667	16
1912	Walk-in	5	1	0	1	0	1	1	0	74.149	0	90	08:00-15:59	16.6667	180
1913	Walk-in	5	1	0	0	0	0	0	0	74.149	0	39	08:00-15:59	16.6667	130
1914	Walk-in	1	0	0	1	0	1	1	0	74.149	0	77	08:00-15:59	16.6667	258
1915	Walk-in	2	1	0	0	0	0	0	0	74.149	0	81	08:00-15:59	16.6667	107
1916	Ambulance	2	1	1	0	0	0	1	1	74.149	0	48	08:00-15:59	16.6667	138
1917	Walk-in	4	0	0	0	0	0	0	0	74.149	0	32	08:00-15:59	16.6667	24
1918	Walk-in	4	0	0	1	0	0	0	0	74.149	0	66	08:00-15:59	16.6667	44
1919	Walk-in	4	0	1	1	0	0	0	0	74.149	0	67	08:00-15:59	16.6667	54
1920	Walk-in	4	0	0	0	0	0	0	0	74.149	0	29	08:00-15:59	16.6667	11
1921	Walk-in	4	0	0	0	0	0	1	0	74.149	0	20	08:00-15:59	16.6667	132
1922	Walk-in	4	0	0	0	0	0	0	0	74.149	0	65	08:00-15:59	16.6667	12
1923	Walk-in	4	0	0	1	0	0	0	0	74.149	0	33	08:00-15:59	16.6667	104
1924	Walk-in	5	0	0	0	1	1	1	0	74.149	0	67	08:00-15:59	16.6667	204
1925	Walk-in	4	0	0	0	0	0	0	0	74.149	0	32	08:00-15:59	16.6667	27
1926	Walk-in	4	0	1	1	0	1	1	0	74.149	0	13	08:00-15:59	16.6667	113
1927	Walk-in	4	0	0	1	0	0	1	1	74.149	0	77	08:00-15:59	16.6667	124
1928	Walk-in	4	0	0	0	0	1	1	0	74.149	0	28	08:00-15:59	16.6667	106
1929	Walk-in	4	0	0	0	0	0	0	0	74.149	0	31	16:00-23:59	16.6667	56
1930	Walk-in	1	0	0	0	0	0	0	0	74.149	0	30	16:00-23:59	16.6667	18
1931	Walk-in	5	0	0	0	0	0	1	0	74.149	2	54	16:00-23:59	16.6667	191
1932	Walk-in	5	0	0	0	0	0	0	0	74.149	2	27	16:00-23:59	16.6667	58
1933	Walk-in	5	0	0	0	0	0	0	0	74.149	2	3	16:00-23:59	16.6667	25
1934	Walk-in	5	0	0	0	0	0	0	0	74.149	2	54	16:00-23:59	16.6667	190
1935	Walk-in	5	0	0	0	0	0	0	0	74.149	2	4	16:00-23:59	16.6667	26
1936	Walk-in	8	1	0	0	0	0	1	1	74.149	2	61	16:00-23:59	16.6667	94
1937	Walk-in	8	1	0	0	0	0	0	0	74.149	2	28	16:00-23:59	16.6667	27
1938	Walk-in	8	1	0	0	0	1	0	0	74.149	2	3	16:00-23:59	16.6667	57
1939	Walk-in	8	1	0	0	0	0	0	0	74.149	2	48	16:00-23:59	16.6667	10
1940	Walk-in	8	1	0	1	0	0	0	1	74.149	2	62	16:00-23:59	16.6667	64
1941	Walk-in	8	1	1	1	0	0	0	0	74.149	0	76	16:00-23:59	16.6667	76
1942	Walk-in	8	1	1	0	0	0	0	0	74.149	0	25	16:00-23:59	16.6667	98
1943	Walk-in	4	0	0	0	0	0	0	0	74.149	0	7	16:00-23:59	16.6667	71
1944	Walk-in	4	0	0	0	0	0	0	0	74.149	0	33	16:00-23:59	16.6667	80
1945	Walk-in	4	0	0	1	0	0	0	0	74.149	0	91	16:00-23:59	16.6667	81
1946	Walk-in	1	0	0	0	0	0	0	0	74.149	0	28	16:00-23:59	16.6667	53
1947	Walk-in	2	0	0	0	0	0	0	0	74.149	0	5	16:00-23:59	16.6667	50
1948	Walk-in	2	0	0	0	0	0	0	0	74.149	0	30	16:00-23:59	16.6667	62
1949	Ambulance	2	0	0	0	0	1	1	0	74.149	0	27	16:00-23:59	16.6667	351
1950	Walk-in	6	2	0	0	0	0	0	0	74.149	0	44	16:00-23:59	16.6667	54
1951	Walk-in	6	2	1	1	0	0	0	0	74.149	0	62	16:00-23:59	16.6667	131
1952	Walk-in	6	2	0	1	0	0	0	0	74.149	0	16	16:00-23:59	16.6667	110
1953	Walk-in	5	1	1	1	1	0	1	1	72.9531	1	55	16:00-23:59	13.0435	568
1954	Ambulance	5	1	0	1	0	0	0	0	72.9531	1	36	0:00-07:59	13.0435	129
1955	Walk-in	5	1	0	0	0	0	0	0	72.9531	1	36	16:00-23:59	13.0435	50
1956	Walk-in	5	1	0	0	0	0	0	0	72.9531	1	34	0:00-07:59	13.0435	88
1957	Walk-in	5	1	0	0	0	0	0	0	72.9531	1	34	0:00-07:59	13.0435	53
1958	Walk-in	2	1	0	0	0	0	0	0	72.9531	1	81	0:00-07:59	13.0435	73
1959	Ambulance	2	1	0	0	0	1	0	0	72.9531	1	44	0:00-07:59	13.0435	79
1960	Walk-in	1	0	0	0	0	1	1	0	72.9531	0	12	0:00-07:59	13.0435	86
1961	Walk-in	1	0	0	0	0	0	0	1	72.9531	0	51	0:00-07:59	13.0435	208
1962	Walk-in	1	0	0	1	0	0	1	0	72.9531	0	66	0:00-07:59	13.0435	202
1963	Walk-in	1	0	0	1	0	0	0	0	72.9531	0	79	08:00-15:59	13.0435	76
1964	Walk-in	1	0	0	1	0	1	0	0	72.9531	0	9	0:00-07:59	13.0435	193
1965	Ambulance	5	2	1	0	0	0	0	0	72.9531	1	11	08:00-15:59	13.0435	69
1966	Walk-in	5	2	0	0	0	0	1	1	72.9531	1	52	08:00-15:59	13.0435	187
1967	Walk-in	4	0	0	0	0	0	1	0	72.9531	1	43	08:00-15:59	13.0435	235
1968	Walk-in	4	0	0	1	0	0	1	0	72.9531	1	68	08:00-15:59	13.0435	62
1969	Walk-in	4	0	0	0	0	0	0	0	72.9531	1	29	08:00-15:59	13.0435	8
1970	Walk-in	4	0	0	0	0	1	1	0	72.9531	1	14	08:00-15:59	13.0435	162
1971	Walk-in	8	0	0	0	0	0	0	0	72.9531	0	77	08:00-15:59	13.0435	45
1972	Walk-in	8	0	0	0	0	0	0	0	72.9531	0	1	08:00-15:59	13.0435	55
1973	Walk-in	8	0	0	0	0	0	0	0	72.9531	0	4	08:00-15:59	13.0435	71
1974	Walk-in	8	0	0	0	0	0	0	0	72.9531	0	53	08:00-15:59	13.0435	69
1975	Walk-in	8	0	1	0	0	0	0	0	72.9531	0	8	08:00-15:59	13.0435	70
1976	Walk-in	8	0	0	0	0	0	0	0	72.9531	0	40	08:00-15:59	13.0435	43
1977	Walk-in	8	0	0	0	0	0	0	0	72.9531	0	80	08:00-15:59	13.0435	21
1978	Walk-in	8	0	0	0	0	0	0	0	72.9531	0	54	08:00-15:59	13.0435	65
1979	Walk-in	8	0	0	0	0	1	0	0	72.9531	0	22	08:00-15:59	13.0435	67
1980	Walk-in	4	0	0	0	0	0	0	0	72.9531	0	1	08:00-15:59	13.0435	48
1981	Walk-in	2	1	0	0	0	1	0	0	72.9531	0	5	08:00-15:59	13.0435	53
1982	Ambulance	2	1	0	0	0	1	1	0	72.9531	0	12	08:00-15:59	13.0435	123
1983	Walk-in	5	0	0	0	0	0	0	0	72.9531	0	20	08:00-15:59	13.0435	93
1984	Walk-in	5	0	1	0	0	0	0	0	72.9531	0	72	08:00-15:59	13.0435	135
1985	Walk-in	5	0	0	0	0	0	0	0	72.9531	0	29	08:00-15:59	13.0435	33
1986	Walk-in	5	0	0	0	0	0	0	0	72.9531	0	78	08:00-15:59	13.0435	25
1987	Walk-in	5	0	0	0	0	0	0	0	72.9531	0	47	08:00-15:59	13.0435	53
1988	Walk-in	4	1	0	0	0	0	0	0	72.9531	0	54	08:00-15:59	13.0435	30
1989	Walk-in	4	1	0	0	0	0	0	0	72.9531	0	69	08:00-15:59	13.0435	54
1990	Walk-in	8	1	1	0	0	0	0	0	72.9531	0	13	08:00-15:59	13.0435	78
1991	Walk-in	8	1	0	0	0	0	1	1	72.9531	0	69	08:00-15:59	13.0435	265
1992	Walk-in	8	1	0	0	0	1	0	0	72.9531	0	84	08:00-15:59	13.0435	82
1993	Ambulance	8	1	1	0	0	1	0	0	72.9531	0	65	08:00-15:59	13.0435	54
1994	Walk-in	8	1	0	0	0	0	0	0	72.9531	0	17	08:00-15:59	13.0435	107
1995	Walk-in	8	1	0	0	0	0	0	0	72.9531	0	0	08:00-15:59	13.0435	50
1996	Walk-in	8	1	0	0	0	0	0	0	72.9531	0	54	08:00-15:59	13.0435	47
1997	Walk-in	8	1	0	0	0	0	0	0	72.9531	0	0	08:00-15:59	13.0435	37
1998	Walk-in	7	1	1	0	0	0	0	0	72.9531	0	19	08:00-15:59	13.0435	92
[truncated: 45,444 more rows]
